# Supplementary material for: Mining Gene Expression Data for Pollutants (Dioxin, Toluene, Formaldehyde) and Low Dose of Gamma-Irradiation
Source: PLoS One. 2014 Jan 24;9(1):e86051. doi: 10.1371/journal.pone.0086051 (PMC3901678; doi:10.1371/journal.pone.0086051)
Supplement: Table S1 — Significant gene lists (with, FDRs and log fold changes). Notes: muA, muB - mean of normalysed read numbers, lfc indicates the logarithmic foldness of UP- or DOWN-regulation, difExpr - the differences between comparison groups, stats - wald test statistic, pval – p-values. IM, DM, TM, FM, IF, DF, TF, FF are abbreviations of irradiation (I), dioxin (D), toluene (T) and formaldehyde (F) treatments for males (M) and females (F), accordingly. Notes: Genes involved in response more than 2 different influences are highlighted in bold. GO functions for gene lists are obtained from online tool g:Profiler (http://biit.cs.ut.ee/gprofiler/index.cgi) IM, DM, TM, FM, IF, DF, TF, FF are abbreviations of irradiation (I), dioxin (D), toluene (T) and formaldehyde (F) treatments for males (M) and females (F), accordingly. (XLSX) [file pone.0086051.s001.xlsx]

## Sheet: irradiation_males
geneIndex	muA	muB	lfc	difExpr	stats	pval	local.fdr	fdr	gene_names
10027	2768,08715655847	13481,4280774848	-1,58301298941571	-10713,3409209263	-10,9509538846404	0	2,12187677332575e-18	2,12187677332575e-18	FBtr0082651
344	665,943312084637	2468,00337771211	-1,30941224315852	-1802,06006562748	-9,80607696536344	0	2,02960414459938e-14	1,06049569649379e-15	FBtr0070426
8643	104,877979852779	373,999128290134	-1,26803578081375	-269,121148437355	-8,97719757622169	0	1,03714338952682e-11	7,29983298688644e-13	FBtr0080925
12224	1549,86802980455	5226,95110783689	-1,21543145806952	-3677,08307803233	-8,04588913888063	8,88178419700125e-16	3,71052374066376e-09	3,02398075057983e-10	FBtr0085462
14355	228,674664958726	622,859737071301	-1,00063933731968	-394,185072112575	-7,94261367326983	1,99840144432528e-15	6,79384784658153e-09	3,02398075057983e-10	FBtr0088061
2387	31070,1330505123	12799,992315674	0,886779465825696	18270,1407348383	7,65895190037529	1,86517468137026e-14	4,88481947040211e-05	2,33158318050271e-06	FBtr0073040
68	384,156687244074	938,151525505771	-0,892093082957873	-553,994838261698	-7,43303277415625	1,06137321154165e-13	8,96617977094663e-08	4,70509743484365e-09	FBtr0070088
24851	1445,86427744123	628,467531984627	0,832728654865651	817,396745456603	7,13810183060776	9,46354106190483e-13	0,000266577425943488	3,91273697291754e-05	FBtr0307285
323	1445,97334493532	628,967531984627	0,832009422276124	817,005812950689	7,13334849935939	9,79660796929238e-13	0,00027039317814464	3,91273697291754e-05	FBtr0070402
13081	234,45508341663	575,421183104491	-0,896576454966772	-340,96609968786	-7,12722510853783	1,02406971791424e-12	3,77495876634656e-07	2,6047803568507e-08	FBtr0086463
17937	59,068124413986	178,81970113608	-1,10204964690193	-119,751576722094	-7,04756778956276	1,82076576038526e-12	5,64294024181647e-07	5,89740046681181e-08	FBtr0113414
325	1465,38807316177	646,470692404701	0,817915535274137	818,917380757073	7,04154601464941	1,90114590736812e-12	0,000383330861874114	5,47104174394737e-05	FBtr0070404
324	1462,4431714571	646,808473298033	0,815382600738611	815,634698159066	7,02421850594436	2,15272244474818e-12	0,000406946884341923	5,47104174394737e-05	FBtr0070403
24850	1473,02287711217	656,107279624735	0,808325235898077	816,915597487435	6,97779957423312	2,99849034490762e-12	0,00047021221306774	6,81142856737824e-05	FBtr0307284
11746	1506,51350249432	5535,15827777191	-1,30108060967461	-4028,64477527759	-6,87035827533229	6,40398845064283e-12	1,20494359244146e-06	1,2999781958069e-07	FBtr0084860
24663	8429,65118931341	3285,61680430874	0,942108141498503	5144,03438500467	6,64056825259616	3,12476711172849e-11	0,00144353022680426	0,000261893555244385	FBtr0306946
24662	8426,43349982701	3283,31905145539	0,942425855408698	5143,11444837161	6,63197685336863	3,31219496274571e-11	0,00149403260034358	0,000261893555244385	FBtr0306945
24664	8426,43349982701	3283,31905145539	0,942425855408698	5143,11444837161	6,63197685336863	3,31219496274571e-11	0,00149403260034358	0,000261893555244385	FBtr0306947
25247	892,919989433598	381,12342630353	0,850622455855442	511,796563130067	6,61540654339352	3,70532493576547e-11	0,0015914369883674	0,000261893555244385	FBtr0308329
25244	878,0319987156	403,033187963632	0,777993596680137	474,998810751968	6,58866452680937	4,4380055186366e-11	0,00174863318830656	0,000261893555244385	FBtr0308326
13617	1297,63298162894	442,320057557354	1,07551884628226	855,312924071585	6,52812936200697	6,65960619983252e-11	0,00210447388714409	0,000261893555244385	FBtr0087135
7842	3343,65100525586	1275,96157546099	0,963120995510523	2067,68942979488	6,41140848523804	1,44181333538995e-10	0,00303540748671799	0,000427357221964726	FBtr0079868
16673	1769,31889133286	3607,25796184348	-0,712209296134208	-1837,93907051062	-6,3895145873976	1,66413105517904e-10	8,23413412657286e-06	1,18066467085022e-06	FBtr0100614
13863	817,995620949601	6817,26116963495	-2,11981837599189	-5999,26554868535	-6,34693024092967	2,19653628619199e-10	9,42588302746964e-06	1,18066467085022e-06	FBtr0087455
15028	469,234253220633	1694,36010928304	-1,28318836889703	-1225,12585606241	-6,34039058270738	2,29183338973371e-10	9,60889935025211e-06	1,18066467085022e-06	FBtr0088922
12780	2174,03037560574	7186,05576206822	-1,19539930329439	-5012,02538646248	-6,20240936271886	5,56052093259041e-10	1,63122657967911e-05	2,33158318050271e-06	FBtr0086133
10623	249,506953150948	557,541968224155	-0,802945441345008	-308,035015073206	-6,18322177352471	6,28063823171487e-10	1,72526674767437e-05	2,33158318050271e-06	FBtr0083424
10621	249,943223127294	557,623077777488	-0,801347266900623	-307,679854650194	-6,14205515297591	8,14605716215056e-10	2,06599886380711e-05	7,8167279785037e-06	FBtr0083422
1697	327,821064664702	151,555655482576	0,76974537698368	176,265409182127	6,10899989764385	1,00257402380066e-09	0,00729800692614454	0,00109100274184429	FBtr0072170
1696	327,602929676529	151,555655482576	0,769080760826797	176,047274193954	6,10388212710024	1,0352263490887e-09	0,00740415233754959	0,00109100274184429	FBtr0072169
11723	1639,63533929815	4074,65825013859	-0,91013081793515	-2435,02291084044	-6,02799651644013	1,66004632262684e-09	3,03006083487078e-05	7,8167279785037e-06	FBtr0084825
25246	913,152049268813	389,652218610238	0,850912841791737	523,499830658575	5,92766499828785	3,07272540744918e-09	0,0118953512085683	0,00170679880141533	FBtr0308328
1112	710,447611532338	1549,95947246189	-0,779707855538895	-839,511860929549	-5,89601708023289	3,72380437596576e-09	4,9090518249028e-05	1,65528227648204e-05	FBtr0071398
14754	630,221366523274	250,098142942938	0,923013558579121	380,123223580336	5,88703434345466	3,93187038483234e-09	0,013118859602783	0,00202721052527069	FBtr0088577
7374	2124,94817788699	4050,77271836572	-0,645048395820617	-1925,82454047873	-5,88693536002896	3,93422494582296e-09	5,03965123637625e-05	1,65528227648204e-05	FBtr0079282
14133	2339,37487126105	1079,23369248008	0,773383024426709	1260,14117878097	5,87485955525833	4,23201984567356e-09	0,0134854782461978	0,00202721052527069	FBtr0087789
4475	219,185792973201	85,0071996557236	0,943597732827546	134,178593317477	5,86673515371103	4,44459757886762e-09	0,0137301278471433	0,00202721052527069	FBtr0075646
24807	186,136278792147	375,866754963532	-0,701402390497575	-189,730476171385	-5,85646125596032	4,72833838749409e-09	5,59504793797661e-05	2,16132138571284e-05	FBtr0307189
9032	493,392663478623	193,615347042708	0,933865658411177	299,777316435915	5,82142829781469	5,83468362513884e-09	0,0155843818362423	0,00263210404920902	FBtr0081392
16423	38,5078303600888	5,84252112868141	1,81648606066842	32,6653092314074	5,80049963394975	6,61176180472012e-09	0,0164769310820851	0,00263210404920902	FBtr0100322
4581	661,088499086175	331,682765390004	0,688958444462539	329,405733696171	5,79870570787196	6,6828691469567e-09	0,0165534370347903	0,00263210404920902	FBtr0075781
6059	165,521887495077	76,1262303023296	0,773180181769433	89,3956571927479	5,78669870662173	7,1783161637029e-09	0,0170655022091314	0,00263210404920902	FBtr0077678
18936	165,521887495077	76,1262303023296	0,773180181769433	89,3956571927479	5,78669870662173	7,1783161637029e-09	0,0170655022091314	0,00263210404920902	FBtr0290241
6410	851,040135177225	1613,65223834832	-0,639518534348929	-762,612103171095	-5,7718237522405	7,84181164448228e-09	7,64164005308293e-05	3,09170177008195e-05	FBtr0078098
23855	493,938000949055	194,115347042708	0,932396734751899	299,822653906348	5,74919383509669	8,9669969227657e-09	0,0186649805614589	0,00263210404920902	FBtr0305584
5636	8142,92623929782	3665,88822427575	0,798003962960812	4477,03801502208	5,69186659915025	1,25658015104335e-08	0,021308764816683	0,0039998951179257	FBtr0077123
10622	253,542609160829	573,637473930842	-0,815366863713976	-320,094864770013	-5,68081391500793	1,34055264666699e-08	0,000103441625253361	5,47104174394737e-05	FBtr0083423
24476	594,445482447419	243,71928053626	0,890403262774057	350,726201911159	5,67751687516216	1,36664048966395e-08	0,0221535248157556	0,0039998951179257	FBtr0306705
5637	8153,94229429358	3670,45599114909	0,798110729345438	4483,4863031445	5,65405010430362	1,56710495691215e-08	0,0235350001211456	0,0039998951179257	FBtr0077124
12878	906,609586910426	1725,90505221616	-0,64353325463339	-819,295465305735	-5,61000374284011	2,02322238962438e-08	0,000131947445870222	5,47104174394737e-05	FBtr0086249
2738	198,406887745089	385,908889950236	-0,664059294744972	-187,502002205147	-5,60686044861256	2,06029646676598e-08	0,000133212831600174	5,47104174394737e-05	FBtr0073473
2869	289,755001306051	145,94786056925	0,684090386899854	143,807140736801	5,60387600117112	2,09610688806094e-08	0,0264887207188997	0,0039998951179257	FBtr0073634
80	100,569377332491	36,6321986688195	1,00132270344936	63,9371786636719	5,59562308432834	2,19830822434375e-08	0,026974565187423	0,0039998951179257	FBtr0070101
81	100,569377332491	36,6321986688195	1,00132270344936	63,9371786636719	5,59562308432834	2,19830822434375e-08	0,026974565187423	0,0039998951179257	FBtr0070102
18657	342,437458066076	648,239652951337	-0,637483392604383	-305,802194885261	-5,58929725308876	2,27990386569843e-08	0,000140283190077396	5,47104174394737e-05	FBtr0273361
10536	402,263875370936	188,779673096092	0,755124799899489	213,484202274845	5,58510942039071	2,33553119066698e-08	0,0275934985373315	0,0039998951179257	FBtr0083320
10537	402,263875370936	188,779673096092	0,755124799899489	213,484202274845	5,58510942039071	2,33553119066698e-08	0,0275934985373315	0,0039998951179257	FBtr0083321
8162	1355,9858369807	723,988248978129	0,627187149052541	631,997588002572	5,5796865929342	2,40952340302414e-08	0,0279127372711871	0,0039998951179257	FBtr0080275
13248	4227,96916544525	9797,79038547241	-0,840367891861415	-5569,82122002716	-5,57762262092527	2,43827902313143e-08	0,000144983008762087	5,47104174394737e-05	FBtr0086671
19082	72,865519555459	24,9267911020894	1,0596506784769	47,9387284533695	5,57337673777282	2,49848450817325e-08	0,0282841948159247	0,0046979902654582	FBtr0299575
20126	248,416040117063	105,078126949136	0,857664432665017	143,337913167927	5,56373615352212	2,64059103471936e-08	0,0288517304667457	0,0046979902654582	FBtr0300765
11725	218,584770972793	506,192951597543	-0,838446464992521	-287,60818062475	-5,5616737825967	2,67199415926456e-08	0,000151403480715805	5,47104174394737e-05	FBtr0084828
11592	414,206885019918	215,121667882856	0,654046635156382	199,085217137063	5,56018400161993	2,69490376680892e-08	0,0290608436064893	0,0046979902654582	FBtr0084646
11591	455,926907841318	228,271597782886	0,690704456721699	227,655310058432	5,55880845991897	2,71622577763253e-08	0,0291418209553909	0,0046979902654582	FBtr0084645
9125	311,458797714543	116,091469629132	0,984195008511505	195,367328085412	5,55758357626668	2,73535019079674e-08	0,0292139291516065	0,0046979902654582	FBtr0081502
19599	1172,04013521936	2148,98546471741	-0,606056043545463	-976,94532949805	-5,53958848743413	3,03183222971626e-08	0,000164483789504087	6,81142856737824e-05	FBtr0300192
25243	964,087918200992	412,793019723704	0,847544150117864	551,294898477287	5,53686799711282	3,07928451626083e-08	0,030653850473979	0,0059877052522412	FBtr0308325
20799	29,4550696222289	1,1125351486754	2,92189101268211	28,3425344735535	5,52182906056718	3,35488798963723e-08	0,0318439519967324	0,0059877052522412	FBtr0301484
19600	1176,83918432351	2152,66207997743	-0,603680532783066	-975,822895653926	-5,52092710779717	3,37215657619794e-08	0,000176865392264507	9,39682366286297e-05	FBtr0300193
20125	246,779948341425	104,997017395802	0,851838407529987	141,782930945624	5,50868263871985	3,61529017833817e-08	0,0328842899629038	0,0059877052522412	FBtr0300764
21357	3337,53925737001	1539,07499021476	0,773877187960527	1798,46426715525	5,50481766878554	3,69550536838403e-08	0,0331901431454249	0,0059877052522412	FBtr0302158
14747	615,224070218169	250,138170982926	0,898788575991502	365,085899235243	5,4896420606992	4,02749078531883e-08	0,0343910601276506	0,0059877052522412	FBtr0088570
18726	83,0089552341838	30,0233502821355	1,00646190069469	52,9856049520483	5,48860985246365	4,05109297219042e-08	0,0344727436023558	0,0059877052522412	FBtr0273442
6349	721,187386715402	385,12869367032	0,626717089726932	336,058693045082	5,48804182844813	4,06413840359221e-08	0,0345176940045188	0,0059877052522412	FBtr0078029
21640	547,980904586746	216,93065646948	0,925272486364538	331,050248117266	5,47749433781128	4,31390805299969e-08	0,0353523663651648	0,0059877052522412	FBtr0302505
14054	1194,6727116609	2172,56973469082	-0,5978500886688	-977,897023029917	-5,47541288552981	4,3649265757395e-08	0,000207063535758018	9,39682366286297e-05	FBtr0087687
14752	633,493391345869	253,098142942938	0,916287630882167	380,395248402931	5,47402618990327	4,39924006112591e-08	0,0356268171611986	0,0059877052522412	FBtr0088575
21356	3339,2843372754	1541,56164753476	0,772785981937851	1797,72268974063	5,46909688243814	4,52334460998571e-08	0,0360168963601211	0,0059877052522412	FBtr0302157
21355	3341,90203649781	1542,80497619477	0,772763515806693	1799,09706030305	5,45554556398775	4,88227098749405e-08	0,0370892756918771	0,0059877052522412	FBtr0302156
18727	82,7362468167975	30,0233502821355	1,00319093808613	52,712896534662	5,39462579437711	6,86665062588077e-08	0,0419101425370427	0,00699252701464273	FBtr0273443
9214	360,651332756821	190,53634443609	0,636833379853384	170,114988320731	5,37940516502724	7,47323489758145e-08	0,0434057106153107	0,00882603852125123	FBtr0081615
19536	693,268251066442	1630,71157743479	-0,854940344172522	-937,443326368353	-5,3773868323845	7,55746851766048e-08	0,00028121046009174	0,000115784256910301	FBtr0300127
13104	9320,54593852745	16585,4281327515	-0,576279785448343	-7264,882194224	-5,37412577958692	7,69551271595503e-08	0,000284732048695684	0,000115784256910301	FBtr0086499
17762	508,880009545885	274,727708323124	0,615595533333535	234,152301222762	5,35221923703748	8,68820440036444e-08	0,046219102846543	0,00882603852125123	FBtr0113199
5863	13151,9100399998	23326,6469856362	-0,573012774206155	-10174,7369456364	-5,35052729293355	8,76983246023144e-08	0,000310215892971497	0,000158157667784794	FBtr0077431
1749	923,896348219266	2007,00302129084	-0,775506022862533	-1083,10667307157	-5,34487863060424	9,04776582544287e-08	0,000316315844772694	0,000158157667784794	FBtr0072239
14755	585,392959802579	244,623774829572	0,87137382408079	340,769184973007	5,34463692589234	9,05984680610317e-08	0,0470037740661015	0,00882603852125123	FBtr0088578
17637	579,122174125157	315,020546283336	0,608152664562126	264,101627841821	5,33517990341755	9,54498731164932e-08	0,0479824536819376	0,00882603852125123	FBtr0113043
14053	1268,2421094067	2311,0588514312	-0,599896179797644	-1042,81674202449	-5,33422562764234	9,59531529787228e-08	0,000327819949783263	0,000158157667784794	FBtr0087686
14753	582,011629392877	235,662749396202	0,902827966428228	346,348879996676	5,32922583116487	9,86322916673998e-08	0,0485986232173749	0,00882603852125123	FBtr0088576
8862	548,853523903778	270,46893003641	0,706738010810253	278,384593867368	5,32802947141928	9,92840170077613e-08	0,0487224309908403	0,00882603852125123	FBtr0081193
25245	990,0466167083	422,901868110388	0,84993515799029	567,144748597912	5,31678805634672	1,05614966994239e-07	0,0498857721813676	0,00882603852125123	FBtr0308327
2219	268,813090069361	140,461203249246	0,647389908139103	128,351886820115	5,31145291551643	1,08754670824496e-07	0,0504378903128556	0,00882603852125123	FBtr0072827
19874	398,444528969405	212,64729976949	0,626838907171927	185,797229199916	5,29986932238867	1,15885594453857e-07	0,0516366425102309	0,00882603852125123	FBtr0300494
19875	398,226393981232	212,485080662822	0,627053332879873	185,741313318411	5,29162140592678	1,21236666927871e-07	0,0524901952786509	0,00882603852125123	FBtr0300495
12065	396,864121723743	213,54161180288	0,618682599718575	183,322509920863	5,28712087922232	1,24256534173028e-07	0,0529559416335871	0,00882603852125123	FBtr0085267
4548	131,818603264226	60,3653450688995	0,776548709217969	71,4532581953268	5,27960740218871	1,29460976383555e-07	0,0537334894121244	0,00882603852125123	FBtr0075747
11528	878,361978949764	487,8611390707	0,587572693582642	390,500839879064	5,27465138573133	1,33008683844693e-07	0,0542463730703285	0,00882603852125123	FBtr0084573
3748	684,321700706423	377,558819850266	0,594108721857736	306,762880856157	5,27164743872248	1,352046103964e-07	0,054557242766626	0,00882603852125123	FBtr0074746
17400	25,5828164426275	3,97805487535741	1,76208795112381	21,6047615672701	5,27092051818853	1,35741246021226e-07	0,0546324696481105	0,00882603852125123	FBtr0112737
3217	258,342293179696	131,728056849166	0,671690834372068	126,614236330531	5,26815660936675	1,37800523880571e-07	0,0549184984939886	0,00882603852125123	FBtr0074077
7110	273,611980444827	144,366751015916	0,637722349244404	129,245229428911	5,25366361937203	1,49103093871616e-07	0,0564183356698182	0,0102469792713448	FBtr0078967
5139	288,390824304398	133,863590595842	0,765499358082766	154,527233708557	5,24350715926758	1,57552692670038e-07	0,0574693980416991	0,0102469792713448	FBtr0076486
20356	135,964199775935	303,977357823274	-0,80253441831922	-168,013158047339	-5,24236165038945	1,5853425394674e-07	0,000427358109071941	0,000193379937895982	FBtr0301011
14052	1232,95691000773	2176,57184163754	-0,568160058734547	-943,614931629809	-5,23708355606017	1,63133850206165e-07	0,000436510830554652	0,000193379937895982	FBtr0087685
13211	2576,45906147946	6289,43638289557	-0,892340911225945	-3712,97732141611	-5,22463887806465	1,74495320637291e-07	0,00045809109504578	0,000193379937895982	FBtr0086625
12450	582,610587920442	239,386767009718	0,888209848165977	343,223820910724	5,21403763838962	1,84773951694694e-07	0,061105668478827	0,0128050233548746	FBtr0085731
17091	2292,03942009883	4011,12454293875	-0,559536161960208	-1719,08512283992	-5,20314674718047	1,95942021496975e-07	0,000495360510062045	0,000261893555244385	FBtr0111266
1750	906,008564910019	1965,4833577707	-0,774147357172263	-1059,47479286068	-5,19797764455426	2,01468350446987e-07	0,000504324229484569	0,000261893555244385	FBtr0072240
6487	1450,71821743195	823,523714598643	0,565959323291204	627,194502833306	5,17904994854396	2,23018755907134e-07	0,065706728649969	0,0128050233548746	FBtr0078196
14492	532,114004809535	294,87974516987	0,589535167929718	237,234259639665	5,16939025835155	2,34858998693355e-07	0,0669770273180423	0,0128050233548746	FBtr0088235
18770	654,706979263523	295,477357823274	0,794668227035764	359,229621440249	5,16092810418808	2,45728544401302e-07	0,0680898438731033	0,0128050233548746	FBtr0289982
19038	5885,93604751888	2464,25970052607	0,870556411045492	3421,67634699281	5,16013199470542	2,46775792911436e-07	0,0681945363420462	0,0128050233548746	FBtr0299528
1390	292,535230351005	584,117109410999	-0,690664277222197	-291,581879059994	-5,15953854865374	2,47559249544338e-07	0,000570981306239146	0,000261893555244385	FBtr0071778
20745	1580,83184902448	654,383262011219	0,88156571955108	926,448587013259	5,1525681073698	2,56943254006714e-07	0,0691892262147546	0,0128050233548746	FBtr0301429
11931	318,059801719151	153,776512676018	0,725063688665546	164,283289043133	5,14747741964862	2,64012773198985e-07	0,0698586776881424	0,0128050233548746	FBtr0085095
13900	386,010675914864	211,377285749496	0,601152223401959	174,633390165368	5,14738416042012	2,64144019990198e-07	0,0698709417536972	0,0128050233548746	FBtr0087502
20744	1589,99351852774	650,707700224555	0,892970996777157	939,285818303189	5,14690472664005	2,64819739026478e-07	0,0699339897480026	0,0128050233548746	FBtr0301428
15019	6932,44820623648	12057,6204790547	-0,553453182326726	-5125,17227281827	-5,14648714306743	2,65409645816561e-07	0,000593613694528754	0,000261893555244385	FBtr0088906
20358	472,232061703379	261,510011549756	0,590146047193208	210,722050153623	5,13697405056605	2,79197490238303e-07	0,0712399244455545	0,0128050233548746	FBtr0301013
11932	317,950734225064	153,776512676018	0,724721253214331	164,174221549047	5,13282062609092	2,85431908553235e-07	0,0717861210081353	0,0128050233548746	FBtr0085096
15663	2617,94253678577	1488,86747570131	0,564228172534015	1129,07506108446	5,12719482889977	2,94091136776586e-07	0,0725259421138247	0,0128050233548746	FBtr0089745
15661	2618,37880676212	1489,35413302132	0,564068071967793	1129,0246737408	5,12481585174782	2,97828687267909e-07	0,072838789777394	0,0128050233548746	FBtr0089743
4717	1035,85821816258	416,301447510568	0,910858170134649	619,556770652008	5,12291655941335	3,00845502954061e-07	0,0730885564339529	0,0128050233548746	FBtr0075946
21642	532,983608281642	216,970684509468	0,897364287819328	316,012923772174	5,10794171548804	3,25687072422198e-07	0,0750578250040636	0,0128050233548746	FBtr0302507
1924	58,0862788741871	21,4001057420974	0,984009055044101	36,6861731320896	5,09087381916566	3,56417158675626e-07	0,0773023406700171	0,0147777117574367	FBtr0072458
7612	166,121877759063	85,6272837756876	0,659900794221791	80,4945939833759	5,08763728395607	3,6255192781276e-07	0,0777279616044373	0,0147777117574367	FBtr0079589
11196	337,036831411141	158,439785256044	0,75314921305506	178,597046155097	5,08570652043297	3,6626004051854e-07	0,0779818668832714	0,0147777117574367	FBtr0084147
11720	14,075759312631	45,0654852688395	-1,1397907001252	-30,9897259562085	-5,0784098443643	3,80606963723551e-07	0,000719834292279623	0,000318150417574845	FBtr0084817
929	221,094434437544	117,700318015816	0,628468043746178	103,394116421729	5,06965821958492	3,98530717760082e-07	0,0803659924325295	0,0182771642395706	FBtr0071170
24848	221,094434437544	117,700318015816	0,628468043746178	103,394116421729	5,06965821958492	3,98530717760082e-07	0,0803659924325295	0,0182771642395706	FBtr0307282
22008	644,346837154748	364,863594543458	0,568119819632649	279,48324261129	5,05560028276728	4,29039106242257e-07	0,0826456068594839	0,0182771642395706	FBtr0303012
5748	157,723601350063	288,917666263142	-0,603861625786287	-131,194064913079	-5,04584078297561	4,51531308121034e-07	0,000809244517973154	0,000427357221964726	FBtr0077272
1948	1034,82537058887	593,806013877659	0,555076662431167	441,019356711212	5,04561258707894	4,5207059340413e-07	0,0842651969514374	0,0182771642395706	FBtr0072487
5821	63,048889537293	21,4545299354395	1,06283603022043	41,5943596018535	5,0304420965804	4,89350160393087e-07	0,0867252214524058	0,0182771642395706	FBtr0077378
1923	58,1953463682736	22,0623248487654	0,956078972340383	36,1330215195082	5,02820104433771	4,95102646214107e-07	0,0870886271989438	0,0182771642395706	FBtr0072457
16275	58,1953463682736	22,0623248487654	0,956078972340383	36,1330215195082	5,02820104433771	4,95102646214107e-07	0,0870886271989438	0,0182771642395706	FBtr0100126
1947	1037,27942888799	596,941547624335	0,552182094114578	440,337881263652	5,02272226138331	5,09441890228501e-07	0,0879770586115332	0,0182771642395706	FBtr0072486
21358	3557,37078370904	1616,62555298833	0,788512048256783	1940,74523072071	5,01571011136962	5,28379456188333e-07	0,0891141385787102	0,0182771642395706	FBtr0302159
15018	8584,9475366257	14628,4561964251	-0,532934242636416	-6043,50865979944	-5,01316362665748	5,35423279046654e-07	0,00089895149130466	0,000427357221964726	FBtr0088905
8557	87,2626668678975	30,3734203821055	1,04474057177302	56,889246485792	4,99116720911462	6,00155144470094e-07	0,0930939796311766	0,0182771642395706	FBtr0080828
11705	1702,61622194712	915,963322038811	0,619692876870868	786,652899908313	4,98558059292477	6,1776021498261e-07	0,0939998971231562	0,0182771642395706	FBtr0084800
22014	649,364021247067	371,325673450186	0,558338018244249	278,038347796881	4,9808582702979	6,33028902408128e-07	0,0947656620379226	0,0182771642395706	FBtr0303018
2455	1363,45414289155	691,958403198063	0,677895049583943	671,495739693488	4,97922550814558	6,38392239515895e-07	0,0950304283550915	0,0182771642395706	FBtr0073119
19961	101,333325977138	45,2020724888735	0,801193770968112	56,1312534882642	4,97413007017721	6,55412929040367e-07	0,0958566971066898	0,0182771642395706	FBtr0300583
14750	588,664984625174	247,623774829572	0,864778540433651	341,041209795603	4,96792830710002	6,767197067159e-07	0,0968623659161822	0,0182771642395706	FBtr0088573
21073	3058,99206784505	5814,65512129945	-0,642218550390677	-2755,6630534544	-4,96081093414401	7,01994938623329e-07	0,001042672736367	0,000427357221964726	FBtr0301784
19540	1446,79504158278	2832,89839864044	-0,671780513112459	-1386,10335705766	-4,95726633130023	7,14919449640306e-07	0,0010524035584031	0,000427357221964726	FBtr0300131
14751	585,283654215472	238,662749396202	0,895806250650426	346,62090481927	4,95508784529666	7,22976184253099e-07	0,0989445563795052	0,0182771642395706	FBtr0088574
9991	23031,5820137739	38928,8625387985	-0,524860672773523	-15897,2805250246	-4,95227731806781	7,33499712080032e-07	0,0010660996484984	0,000427357221964726	FBtr0082607
14749	570,395663497475	244,66380286956	0,845279896752083	325,731860627915	4,95218311872172	7,33854968570924e-07	0,0994155825828861	0,0182771642395706	FBtr0088572
16496	23067,193463283	38965,3688596387	-0,524253018241672	-15898,1753963556	-4,94714068636373	7,53115465546017e-07	0,00108020098824794	0,000427357221964726	FBtr0100410
21074	3065,5364349476	5820,10175057947	-0,641017986045387	-2754,56531563186	-4,94564139007155	7,58935610134515e-07	0,00108431693185054	0,000427357221964726	FBtr0301785
14748	567,014333087773	235,70277743619	0,876575343052518	331,311555651583	4,9435041483233	7,67307166693598e-07	0,100822951700275	0,0209637617298182	FBtr0088571
21072	3061,60984643181	5817,22288817279	-0,641804758183263	-2755,61304174098	-4,94013581390089	7,8068175213275e-07	0,00109943111650932	0,000427357221964726	FBtr0301783
22012	632,403430684065	363,364648016816	0,553535899967777	269,038782667249	4,93676963287568	7,94271986404027e-07	0,101915010853199	0,0209637617298182	FBtr0303016
1861	213,568221795195	113,21471416917	0,632601953052208	100,353507626025	4,93516294807443	8,00838697134765e-07	0,102175548505346	0,0209637617298182	FBtr0072372
1607	369,214599282904	207,607271729502	0,574677678475461	161,607327553402	4,93319257482481	8,08963251497374e-07	0,102495061343154	0,0209637617298182	FBtr0072068
13366	139,56342708079	64,8263705022695	0,7626995796518	74,7370565785201	4,93095632879961	8,18280277092853e-07	0,102857687720509	0,0209637617298182	FBtr0086825
1605	366,869529113534	206,620614409498	0,573066930916022	160,248914704036	4,91866690000702	8,71356033549375e-07	0,104963177078432	0,0256534221874877	FBtr0072066
384	591,93732690513	309,027568123184	0,649197928785369	282,909758781946	4,91722725595741	8,7778629609403e-07	0,105242517352368	0,0256534221874877	FBtr0070477
11361	1423,39573874469	2414,51707286577	-0,52830976345358	-991,12133412108	-4,91722481683086	8,77797229348332e-07	0,00118210706469494	0,000516105441904998	FBtr0084352
9963	115,131276668992	228,18030596963	-0,681918505312444	-113,049029300638	-4,91513965345405	8,871919390252e-07	0,00119103419583759	0,000516105441904998	FBtr0082574
13817	3298,01010815116	5564,92547989787	-0,52310255406545	-2266,91537174671	-4,91188807645509	9,02035412364555e-07	0,00120495504952841	0,000516105441904998	FBtr0087399
21658	96,6973622459104	38,6332521421775	0,909771029718091	58,0641101037329	4,91044365814393	9,08705632074458e-07	0,106558767763015	0,0256534221874877	FBtr0302525
1608	365,833348237542	206,377285749496	0,571417911409889	159,456062488046	4,90521241330403	9,33262873648033e-07	0,107573808506592	0,0256534221874877	FBtr0072069
508	22,3106328913522	4,16695934201741	1,58671902700746	18,1436735493348	4,90363458420106	9,40794316228732e-07	0,107879961415685	0,0256534221874877	FBtr0070623
13166	438,147477747096	249,506851129682	0,562207756517267	188,640626617414	4,89995499823869	9,58586092503211e-07	0,108593927170605	0,0256534221874877	FBtr0086570
12351	2081,3158628416	3512,56203158935	-0,523247507010878	-1431,24616874775	-4,89594195455	9,78359440573229e-07	0,00127322457845183	0,000687611485754444	FBtr0085618
5355	120,093569874737	61,2175221155855	0,669858085581883	58,8760477591514	4,88659819780205	1,02593168582743e-06	0,111185604115947	0,0256534221874877	FBtr0076746
22069	283,047866287942	149,301091089294	0,638072594740953	133,746775198648	4,87828206452308	1,07013817518542e-06	0,112799218918064	0,0256534221874877	FBtr0303106
1946	1064,22013166377	624,014581864463	0,533492577482858	440,205549799311	4,87534452509025	1,08618716221365e-06	0,113369202220594	0,0256534221874877	FBtr0072485
15027	81,8637068641055	160,749827316026	-0,671809995556738	-78,8861204519202	-4,87406674816144	1,09324024677449e-06	0,00136687807264547	0,000687611485754444	FBtr0088921
16841	356,015210296913	194,877285749496	0,601444416606839	161,137924547417	4,86745045260977	1,13047161387492e-06	0,11490092276621	0,0256534221874877	FBtr0110838
2042	88,0260599621628	34,4966649221435	0,928044202507034	53,5293950400194	4,86594624147771	1,13910479915269e-06	0,115192791266483	0,0256534221874877	FBtr0072613
2043	88,0260599621628	34,4966649221435	0,928044202507034	53,5293950400194	4,86594624147771	1,13910479915269e-06	0,115192791266483	0,0256534221874877	FBtr0072614
3570	257,142471380405	142,866751015916	0,586166814543499	114,275720364489	4,85635503417039	1,19566242018365e-06	0,117053814119545	0,0256534221874877	FBtr0074509
13253	1344,80558551126	2263,97212598503	-0,520720486441602	-919,166540473769	-4,84951884825636	1,23761309844816e-06	0,00147197406855927	0,000687611485754444	FBtr0086676
19962	150,306297473119	77,6806544956716	0,656973983153019	72,6256429774479	4,84429507573335	1,27061981514132e-06	0,119393859281655	0,0256534221874877	FBtr0300584
12922	199,225171725929	108,590416155774	0,604765235784184	90,6347555701551	4,84355431146839	1,27536838578912e-06	0,119537592930784	0,0256534221874877	FBtr0086302
728	50,2328637495781	12,3569172820354	1,37269192440459	37,8759464675427	4,84114562169795	1,29092725686952e-06	0,120004961278177	0,0256534221874877	FBtr0070901
563	708,972382928095	413,91205037031	0,537660801544962	295,060332557785	4,83672544571111	1,31995547558716e-06	0,1208626268736	0,0256534221874877	FBtr0070685
11704	1724,64920494638	935,600962732203	0,61134548451868	789,048242214176	4,83553082780647	1,32790791917969e-06	0,121094423679777	0,0256534221874877	FBtr0084799
2507	16903,423373355	9285,70117297256	0,599016193777246	7617,72220038241	4,83078756226927	1,3599404538045e-06	0,122014779718388	0,0256534221874877	FBtr0073179
19073	246,889730114573	137,298984142578	0,58516896125527	109,590745971995	4,828219002478	1,37759546592342e-06	0,122513168327648	0,0256534221874877	FBtr0299566
1606	372,541276899052	212,350600389504	0,561098562462321	160,190676509548	4,82746363109558	1,38282932082845e-06	0,122659736258063	0,0256534221874877	FBtr0072067
17404	186,791715493088	87,8428736023396	0,751441842723428	98,9488418907485	4,82729638537727	1,38399072446838e-06	0,122692187657963	0,0256534221874877	FBtr0112743
8050	207,896315280996	364,352358810178	-0,56005114661168	-156,456043529182	-4,82148046769365	1,4249667574795e-06	0,00159201372736689	0,000687611485754444	FBtr0080123
2018	127,237927241274	60,0563564822755	0,746406278062029	67,181570758998	4,82090476083003	1,42908577127621e-06	0,123932381824294	0,0256534221874877	FBtr0072585
17572	50,5600662318376	12,3569172820354	1,37912073255947	38,2031489498022	4,80911293580504	1,51601541698021e-06	0,12622039991708	0,0256534221874877	FBtr0112955
13315	80,6093116356005	156,302144562652	-0,6591870136349	-75,6928329270512	-4,80601443773996	1,53968785099323e-06	0,00165822785676701	0,000687611485754444	FBtr0086751
2041	87,208014074344	34,3344458154755	0,923406556241283	52,8735682588686	4,80531915919157	1,54504836680225e-06	0,126956522570971	0,0256534221874877	FBtr0072612
8819	612,879793692201	357,85130533682	0,537470504586803	255,028488355381	4,80227189395929	1,56875480250562e-06	0,127547796438264	0,0256534221874877	FBtr0081148
1114	117,584858782067	212,931709942838	-0,591913413522411	-95,3468511607707	-4,79975580644084	1,58859208565509e-06	0,00168502269836168	0,000687611485754444	FBtr0071403
2456	1378,83297701511	699,405032478079	0,678410653359712	679,427944537029	4,79721533424003	1,60886616540346e-06	0,128528942282983	0,0256534221874877	FBtr0073120
19018	393,48207703498	226,0303760696	0,553426371890694	167,45170096538	4,79605180783211	1,6182344411142e-06	0,128754706273468	0,0256534221874877	FBtr0299507
21618	2272,5601185363	914,524067072301	0,909931904744004	1358,036051464	4,79279939624826	1,64470060837196e-06	0,12938578556215	0,0292397779892576	FBtr0302456
2505	16945,3063228206	9270,86830697236	0,603089414016351	7674,43801584824	4,79236101688169	1,64829953730461e-06	0,129470846180002	0,0292397779892576	FBtr0073177
2506	17000,8236614191	9323,64990919929	0,600683404639547	7677,17375221984	4,79010127255237	1,66697158476836e-06	0,129909314008315	0,0292397779892576	FBtr0073178
19180	294,662086167862	146,489995555954	0,697160123066971	148,172090611908	4,77382604032553	1,80758533674386e-06	0,133067266718806	0,0292397779892576	FBtr0299698
21156	647,727612014069	341,257906576848	0,640139276891326	306,469705437221	4,76045650653349	1,93155558037006e-06	0,135833183057192	0,0353901905848977	FBtr0301871
3652	1454,81201826635	2918,72670222116	-0,696098430023431	-1463,91468395481	-4,75594079729318	1,97524354450529e-06	0,00191332539521417	0,000825747645647711	FBtr0074626
8904	70,6298343375361	26,2522827887835	0,977887052133565	44,3775515487526	4,74769276740485	2,05750259163473e-06	0,138718910740339	0,0353901905848977	FBtr0081240
21641	731,166467191766	333,96296166992	0,782798618216919	397,203505521846	4,74614233690602	2,07332838142449e-06	0,139069444401844	0,0353901905848977	FBtr0302506
2492	131,981926730166	58,3109208755575	0,812118667250985	73,671005854608	4,74280630661883	2,10777781117777e-06	0,139823680668703	0,0353901905848977	FBtr0073163
12536	275,521653645593	133,984728189164	0,719028670344168	141,536925456429	4,7396419852638	2,1409616699497e-06	0,140539095614164	0,0353901905848977	FBtr0085829
20947	155,48799549648	75,5984914689795	0,717750610681249	79,8895040275004	4,73850402835512	2,15301749983965e-06	0,140796373965007	0,0353901905848977	FBtr0301647
6540	263,685965475214	120,567944689214	0,780301355484638	143,118020786	4,72839709308734	2,26299271832708e-06	0,14308143029529	0,0353901905848977	FBtr0078262
9628	646,74592520295	341,257906576848	0,638623712164109	305,488018626102	4,72669643588499	2,28202025698288e-06	0,143465928405046	0,0353901905848977	FBtr0082133
21155	646,74592520295	341,257906576848	0,638623712164109	305,488018626102	4,72669643588499	2,28202025698288e-06	0,143465928405046	0,0353901905848977	FBtr0301870
2910	22,7469822320384	4,89694532202341	1,46034221473208	17,850036910015	4,72476053944966	2,30386670097005e-06	0,14390361127202	0,0353901905848977	FBtr0073685
15722	272,63116664145	154,882200642628	0,564064251293011	117,748965998822	4,72473632655857	2,304141209164e-06	0,143909085515061	0,0353901905848977	FBtr0089881
13925	954,107964716886	479,91134937061	0,686658033287827	474,196615346276	4,72160788641622	2,33987458120311e-06	0,14461638815051	0,0353901905848977	FBtr0087535
5925	781,997951125926	1390,84500423475	-0,575534883178039	-608,847053108829	-4,70819165723456	2,49924060602424e-06	0,00222713342259662	0,00109100274184429	FBtr0077505
1548	468,251772766113	274,347792443088	0,533855896764791	193,903980323025	4,70148403983371	2,58277454823208e-06	0,149166147479595	0,0353901905848977	FBtr0071996
5901	86,772299648379	40,4566368821555	0,756519241798176	46,3156627662235	4,69508643293464	2,6649401760892e-06	0,150612569343004	0,0353901905848977	FBtr0077478
19662	1112,69868835889	589,724904324325	0,634489193355255	522,973784034565	4,69049243253969	2,72548309698806e-06	0,15165121749951	0,0353901905848977	FBtr0300265
22140	275,30351865742	133,660289975828	0,720653444350982	141,643228681592	4,68281607270192	2,82960393116483e-06	0,153386750000323	0,0353901905848977	FBtr0303227
4023	432,477793434421	970,808829719307	-0,807958029670572	-538,331036284886	-4,6816279053247	2,84605731515342e-06	0,0024017107778427	0,00109100274184429	FBtr0075069
911	168,959140527775	43,9576903555135	1,33807388056017	125,001450172262	4,68089491882226	2,85625323348526e-06	0,153821099753028	0,0353901905848977	FBtr0071142
4401	699,595276824221	1348,74809258105	-0,656086312279245	-649,152815756829	-4,67899764273295	2,88280756710613e-06	0,00241899690099384	0,00109100274184429	FBtr0075552
2494	30,1093158580677	8,14027398202541	1,26487010923632	21,9690418760423	4,6716890117167	2,98733023829101e-06	0,155902444468339	0,0353901905848977	FBtr0073165
17281	34,4176802853348	10,7624650487054	1,13151777976833	23,6552152366294	4,66865029838625	3,03184937289203e-06	0,156589460952337	0,0353901905848977	FBtr0112568
20648	364,795976896448	212,594982522864	0,538969926940216	152,200994373584	4,65832565548312	3,18791628761694e-06	0,158923738356777	0,0353901905848977	FBtr0301325
1803	24,6011296315089	6,05916442869141	1,34204962919624	18,5419652028175	4,6572036785901	3,20533293773906e-06	0,159177403818551	0,0353901905848977	FBtr0072298
17303	192,462193449164	98,4260901023896	0,668121274157606	94,0361033467746	4,65106806348156	3,30220310451601e-06	0,160564592493705	0,0353901905848977	FBtr0112596
4482	815,043020903931	302,67363660344	0,989548475218943	512,369384300491	4,65057245623621	3,31014922139161e-06	0,160676643322499	0,0353901905848977	FBtr0075654
2129	561,561752026849	333,910644423294	0,519242010795453	227,651107603555	4,63573653819336	3,5566874421189e-06	0,164030865699628	0,0400786643187918	FBtr0072717
19822	2560,20443346526	5064,39317469743	-0,682050656637439	-2504,18874123216	-4,63544300756301	3,5617385101272e-06	0,00270523858260861	0,00109100274184429	FBtr0300437
8182	776,161054494645	465,68943870381	0,510411959550899	310,471615790834	4,63473749035876	3,57390718108697e-06	0,164256738381923	0,0400786643187918	FBtr0080299
1657	358,415806267578	209,457341829472	0,536183462114377	148,958464438106	4,63051817435085	3,64751763837212e-06	0,165210674911435	0,0400786643187918	FBtr0072129
1609	376,577012273273	214,512819496172	0,561751791259601	162,064192777101	4,6241543987497	3,76129629398037e-06	0,166649447925869	0,0400786643187918	FBtr0072070
12534	277,32130698019	134,822509082496	0,719317240785957	142,498797897694	4,6185483429078	3,8643395674498e-06	0,16791690962915	0,0400786643187918	FBtr0085827
2605	49,1964447805658	9,53247906869942	1,60010566014637	39,6639657118664	4,61835418180165	3,86795642715043e-06	0,167960807116662	0,0400786643187918	FBtr0073300
13550	1080,68773598403	654,029330491475	0,50189907343992	426,658405492558	4,61777494960593	3,87876573371138e-06	0,168091764539508	0,0400786643187918	FBtr0087052
13614	167,703634198508	289,593228049806	-0,545026993634494	-121,889593851298	-4,61521995709508	3,92679207572577e-06	0,00284521539565107	0,00130296612856386	FBtr0087130
6934	344,181188777677	153,007552129382	0,808870133940085	191,173636648296	4,61437649844713	3,94277137449883e-06	0,168860113413606	0,0400786643187918	FBtr0078743
13549	1081,88755778332	655,272659151477	0,501110409055925	426,614898631847	4,6113789912649	4,00006487910609e-06	0,169537813683802	0,0400786643187918	FBtr0087051
23547	169,066223913358	60,5265107022095	1,02193518063334	108,539713211149	4,60903685161373	4,04538631793017e-06	0,170079446966412	0,0479666490882751	FBtr0305059
1699	12894,822559756	20932,1255479049	-0,484444319480432	-8037,30298814895	-4,60295878827405	4,16530675262372e-06	0,00296687298956377	0,00130296612856386	FBtr0072173
1698	12894,822559756	20932,0444383516	-0,484440444681722	-8037,22187859562	-4,60292524170942	4,1659779854708e-06	0,00296720584480748	0,00130296612856386	FBtr0072172
24792	130,291896440036	58,6209629355395	0,794021918960631	71,6709335044962	4,60179376038137	4,18867858842376e-06	0,171940283493242	0,0479666490882751	FBtr0307174
15723	264,668922115775	152,652214662622	0,548934770936594	112,016707453153	4,59957737201777	4,23348935774115e-06	0,172509700098986	0,0479666490882751	FBtr0089882
6209	35,1811527439403	89,6529156623216	-0,926884676434652	-54,4717629183813	-4,59753960961177	4,27509371658807e-06	0,00302064308657967	0,00130296612856386	FBtr0077854
8254	1323,31420985845	649,565144638031	0,711199821382385	673,749065220423	4,59621319684684	4,30238486681667e-06	0,173373996825328	0,0479666490882751	FBtr0080413
5287	1510,7011328695	875,290920672221	0,545532678418709	635,410212197276	4,58244626728905	4,59567819843798e-06	0,176910885228577	0,0479666490882751	FBtr0076665
17406	277,594570947957	132,499124342518	0,737618694798227	145,095446605439	4,57876836627349	4,67721797736687e-06	0,177855781866251	0,0479666490882751	FBtr0112745
9782	74,5558673029494	139,934517889254	-0,626508581676035	-65,3786505863043	-4,56759540336761	4,93351149533083e-06	0,00331775506150331	0,00170679880141533	FBtr0082341
7295	115,075830232037	52,1353590888935	0,786538733414499	62,9404711431433	4,56467643072858	5,00265328806648e-06	0,181476168183977	0,0479666490882751	FBtr0079187
4481	805,280964314979	300,943650623434	0,983228847212629	504,337313691544	4,56124727482934	5,08506541696541e-06	0,182357159234454	0,0479666490882751	FBtr0075653
24846	197,043345658158	99,1581830291116	0,684211870957257	97,8851626290462	4,55786953277255	5,16751192103371e-06	0,183224941455588	0,0479666490882751	FBtr0307280
22362	1162,66199737907	2308,40049769192	-0,685629279686971	-1145,73850031285	-4,55739544797582	5,17918567832787e-06	0,00341896091300848	0,00170679880141533	FBtr0303531
18886	1158,8911927169	605,697165490975	0,648445023713838	553,194027225923	4,5563725123069	5,20446030183308e-06	0,183609543868359	0,0479666490882751	FBtr0290134
5286	1510,75562693437	875,615358885557	0,545198354794638	635,140268048813	4,55550594053468	5,22596385876817e-06	0,183832176492349	0,0479666490882751	FBtr0076664
18639	2499,38521834167	1539,05638016797	0,484750508055897	960,328838173691	4,5516399307371	5,32293769084369e-06	0,18482540051972	0,0479666490882751	FBtr0273341
1904	1621,84829022727	995,296540512669	0,488086980370909	626,551749714605	4,54770082842506	5,42351578869393e-06	0,185837402885838	0,0479666490882751	FBtr0072433
16240	58,3592253845938	144,707692329322	-0,903016496045894	-86,3484669447279	-4,54245709306675	5,5602316060277e-06	0,00356718204443384	0,00170679880141533	FBtr0100058
12261	178,993111890713	83,8284774489856	0,755417214578802	95,1646344417272	4,54151647993322	5,58510191295269e-06	0,187426235774874	0,0479666490882751	FBtr0085510
2218	293,626698935271	172,076372476078	0,53317074578318	121,550326459194	4,52855892138003	5,93873217158425e-06	0,190755187113577	0,0479666490882751	FBtr0072826
24845	196,061658847039	98,7526352624416	0,68330769659262	97,3090235845976	4,52194942804328	6,1272700599968e-06	0,192453244784022	0,0479666490882751	FBtr0307279
4402	1236,55835951411	2414,42051368572	-0,668930102412445	-1177,86215417162	-4,51992817854312	6,18606140023736e-06	0,00379071811790405	0,00170679880141533	FBtr0075553
17119	3819,07314600646	11499,5133811935	-1,1022095244588	-7680,44023518704	-4,51985310878992	6,18825528952982e-06	0,00379146297393563	0,00170679880141533	FBtr0112357
1905	1695,36263835782	1044,4117097395	0,484259148995537	650,950928618319	4,51922922551355	6,20651690530494e-06	0,1931520972581	0,0479666490882751	FBtr0072434
21223	141,634677732011	53,5932241021895	0,966066112494392	88,0414536298218	4,51919346187586	6,20756529978728e-06	0,193161285363179	0,0479666490882751	FBtr0301942
4403	1236,34022452593	2413,69052770572	-0,66880412431593	-1177,35030317978	-4,5177334706625	6,25050922931081e-06	0,00381249441704774	0,00170679880141533	FBtr0075554
1906	1696,45331329869	1045,38502437951	0,483971034288882	651,068288919176	4,51684090758253	6,27690278776072e-06	0,193765684620338	0,0479666490882751	FBtr0072435
922	139,781006518582	76,5707526356295	0,598923734961454	63,2102538829521	4,51442881532734	6,3487641928095e-06	0,194385379890017	0,0479666490882751	FBtr0071157
21030	3815,69197432544	11481,7524959601	-1,10154952203623	-7666,06052163464	-4,51229230187401	6,41307234428012e-06	0,00386648270417942	0,00170679880141533	FBtr0301737
2128	526,331760971807	317,286346409898	0,505501968089916	209,045414561909	4,50937990744328	6,50173869276571e-06	0,195682504544373	0,0479666490882751	FBtr0072716
17405	322,095616457712	170,883254115986	0,632497276649173	151,212362341726	4,50788847916989	6,5475973540785e-06	0,196065670256254	0,0479666490882751	FBtr0112744
3179	1734,19685667115	2992,48513198184	-0,545438585507762	-1258,28827531069	-4,50729282572084	6,56599893367193e-06	0,00391608843496221	0,00170679880141533	FBtr0074030
9467	910,154637607768	556,573920950937	0,491465779085751	353,580716656832	4,50606808966631	6,60399039342785e-06	0,196533350031734	0,0479666490882751	FBtr0081944
9469	907,482364956139	555,411701844268	0,490615484551827	352,07066311187	4,49855032400009	6,84184021282341e-06	0,198464753696696	0,0479666490882751	FBtr0081946
9468	916,098935081993	561,061631744299	0,489948479427031	355,037303337694	4,49448054246832	6,97399796045772e-06	0,19951032911299	0,0479666490882751	FBtr0081945
13116	129,854912184628	57,4875361355795	0,810032731007388	72,3673760490489	4,493858058989	6,99442587803745e-06	0,199670252543264	0,0479666490882751	FBtr0086512
13825	305,679410993061	130,293716775788	0,850549839587479	175,385694217273	4,49313021659416	7,01838392136445e-06	0,199857243935564	0,0479666490882751	FBtr0087407
6053	1319,12657948327	2804,90823237432	-0,754200263528193	-1485,78165289104	-4,48726738991308	7,21425092153893e-06	0,00411478452772339	0,00170679880141533	FBtr0077672
22398	12,4941616018665	1,1125351486754	2,08669258195542	11,3816264531911	4,48376397756911	7,33377776263033e-06	0,20226354245338	0,0479666490882751	FBtr0303603
6052	1326,37992497956	2817,68035334103	-0,753261146722651	-1491,30042836147	-4,48332975851133	7,34872336294323e-06	0,00415385443770047	0,00170679880141533	FBtr0077671
986	1449,96006238413	3733,99638350558	-0,945732181901997	-2284,03632112145	-4,47250511354934	7,73085510008542e-06	0,00426125857512463	0,00170679880141533	FBtr0071240
20172	1319,39928790066	2802,59713684098	-0,75316948953863	-1483,19784894032	-4,46875793974721	7,86751004433484e-06	0,00429843872943077	0,00170679880141533	FBtr0300815
11657	45,0523561913197	99,1037588357696	-0,782337553244144	-54,05140264445	-4,46397748951857	8,04520204167325e-06	0,0043458712443178	0,00170679880141533	FBtr0084729
15029	683,395063510559	1107,81480203341	-0,482791454379323	-424,419738522855	-4,46252692264462	8,09987477801144e-06	0,00436026403820794	0,00170679880141533	FBtr0088923
22645	41,1256089468451	82,9650646690196	-0,69571257956386	-41,8394557221745	-4,46250310963162	8,10077526103292e-06	0,00436050031534504	0,00170679880141533	FBtr0304014
5474	519,78929861342	934,458759619337	-0,586117420595775	-414,669461005917	-4,45483042566817	8,39595289581219e-06	0,00446597026529094	0,00202721052527069	FBtr0076907
13725	80,5007203275549	171,456288356114	-0,752782259484928	-90,9555680285589	-4,42394686852359	9,6913864107151e-06	0,00492060090250729	0,00263210404920902	FBtr0087279
24121	1022,98888877509	1705,76741152277	-0,511090914500666	-682,778522747679	-4,37512456931517	1,21363151788234e-05	0,00563930415600819	0,00263210404920902	FBtr0306099
20875	36341,9650675597	57192,099129847	-0,453437610055771	-20850,1340622873	-4,33684878307098	1,44539990425407e-05	0,00620275431198238	0,00263210404920902	FBtr0301561
9826	1013,99046337342	1689,80533261604	-0,510522702885456	-675,814869242618	-4,33622398549	1,44951241176638e-05	0,00621195183158936	0,00263210404920902	FBtr0082398
11414	586,541858932304	1104,38256890675	-0,632398208600509	-517,840709974447	-4,33526336768324	1,45585710993323e-05	0,00622609289324124	0,00263210404920902	FBtr0084435
13358	58,4680547856599	110,468225089094	-0,632248046912404	-52,0001703034337	-4,30706078835503	1,65438156469744e-05	0,0066412573948918	0,00263210404920902	FBtr0086812
17931	630,550473749697	1004,44857735942	-0,465305802940776	-373,898103609718	-4,30231918243787	1,69019590852137e-05	0,0067261142023144	0,00310892609362437	FBtr0113405
5958	943,098496961361	1713,7161477495	-0,597010443756601	-770,61765078814	-4,30156827504722	1,69593500420895e-05	0,00674221602188957	0,00310892609362437	FBtr0077547
24084	287,736498704219	466,196813017316	-0,481898504959942	-178,460314313097	-4,28964417164051	1,78959610317442e-05	0,00699790635606612	0,00310892609362437	FBtr0306051
5213	114,913459138179	334,40748400322	-1,0653333489426	-219,494024865041	-4,28064101987914	1,86355754709933e-05	0,007190962286897	0,00310892609362437	FBtr0076567
17039	8253,68844617052	13444,9663628946	-0,487921213874797	-5191,27791672408	-4,27971920999093	1,87129248570006e-05	0,00721072879430844	0,00310892609362437	FBtr0111120
22133	4037,87809455465	12306,5751678575	-1,11433116428171	-8268,69707330286	-4,26602345240755	1,98987871828926e-05	0,00750440897418059	0,0039998951179257	FBtr0303220
17046	40878,3945455508	63764,4320984853	-0,444589481526576	-22886,0375529345	-4,25900577892709	2,05338162426738e-05	0,00765488999704307	0,0039998951179257	FBtr0111129
17047	40880,7395363559	63765,1620844653	-0,444543566845329	-22884,4225481094	-4,25859956684146	2,05711590135493e-05	0,00766360046359805	0,0039998951179257	FBtr0111132
5473	712,410588332874	1256,42751578749	-0,567069531985374	-544,016927454614	-4,24954873779209	2,14201601078656e-05	0,00785767874565199	0,0039998951179257	FBtr0076906
9825	1008,37328901712	1675,76319762934	-0,507732876159378	-667,389908612219	-4,23561343048504	2,27928607297034e-05	0,00815649562610506	0,0039998951179257	FBtr0082397
20369	3444,49219711238	5369,41424021697	-0,443890298754905	-1924,92204310459	-4,22879493369281	2,34946371626688e-05	0,00830270567342866	0,0039998951179257	FBtr0301030
22192	117,748896527068	204,038451382806	-0,547964288496398	-86,2895548557381	-4,22798104950822	2,3579764648396e-05	0,00832015791382282	0,0039998951179257	FBtr0303281
22134	3980,34265017598	12151,7942666303	-1,1160244624536	-8171,45161645429	-4,22747759061528	2,36325703182327e-05	0,00833095365822287	0,0039998951179257	FBtr0303221
24603	13,8029715309045	38,0911171554735	-0,992554809439464	-24,288145624569	-4,22456660565377	2,39401042012588e-05	0,00839337434447539	0,0039998951179257	FBtr0306845
8163	3980,50629109928	12151,2131570769	-1,11593553613129	-8170,70686597765	-4,22399272952976	2,40011795522577e-05	0,00840568005610148	0,0039998951179257	FBtr0080276
4941	117,4756325593	209,732623216256	-0,577736547832871	-92,2569906569555	-4,21928633613569	2,4507685688846e-05	0,00850659995411403	0,0039998951179257	FBtr0076239
16250	1527,34825098108	3615,3903391177	-0,861477741871244	-2088,04208813661	-4,21815337406418	2,46311259100018e-05	0,00853089422939773	0,0039998951179257	FBtr0100081
21090	22808,5698610953	36345,2434528853	-0,465918840381329	-13536,67359179	-4,20137604086909	2,65297497943351e-05	0,00889065309636886	0,0039998951179257	FBtr0301801
25253	22808,133591119	36344,7434528853	-0,465924210739872	-13536,6098617663	-4,20060057477361	2,66207878145686e-05	0,00890728153192762	0,0039998951179257	FBtr0308335
18151	22811,1330662528	36346,378986632	-0,46583771218282	-13535,2459203791	-4,19977696545082	2,67178030313175e-05	0,00892494230991588	0,0039998951179257	FBtr0113743
18152	22822,0402918475	36358,3133267053	-0,465687975097784	-13536,2730348578	-4,19920087055266	2,67858625755402e-05	0,00893729559904828	0,0039998951179257	FBtr0113744
25254	22835,5108019641	36378,8442259588	-0,465662436127554	-13543,3334239946	-4,19591059308856	2,71777448748178e-05	0,00900784951120722	0,0039998951179257	FBtr0308336
18150	22771,2674289239	36289,1272301851	-0,466010451192996	-13517,8598012611	-4,18803600184422	2,8137888841373e-05	0,0091767055499459	0,0039998951179257	FBtr0113742
25252	22767,4499079022	36282,6939435851	-0,466000816067861	-13515,2440356828	-4,18670984887967	2,83027257663715e-05	0,00920514244646633	0,0039998951179257	FBtr0308334
25251	22785,1741296525	36302,6971040051	-0,465773801049941	-13517,5229743526	-4,18664861515098	2,83103590688061e-05	0,00920645549047623	0,0039998951179257	FBtr0308333
8161	4216,31029267864	8833,89078238653	-0,739573160942666	-4617,5804897079	-4,17616936841184	2,96459122473003e-05	0,00943116354686065	0,0039998951179257	FBtr0080274
18690	166,285756775384	271,309871349816	-0,488392724245785	-105,024114574432	-4,15850880566666	3,2033188652969e-05	0,00980986163727796	0,0039998951179257	FBtr0273401
24120	999,484089838218	1653,65224229594	-0,503304547572922	-654,168152457719	-4,14871026289004	3,34353663691278e-05	0,0100199732567049	0,0039998951179257	FBtr0306098
13250	804,846837175816	1255,16663055406	-0,444148852001879	-450,319793378242	-4,14832622626428	3,34914924240426e-05	0,0100282082115544	0,0039998951179257	FBtr0086673
7614	290,24568598293	461,356925177268	-0,462806203614978	-171,111239194338	-4,13205809956087	3,59529510527423e-05	0,0105252446936588	0,0046979902654582	FBtr0079593
7206	1278,9293746334	2029,03286707091	-0,461391474364811	-750,103492437508	-4,09197028794427	4,27723465004082e-05	0,0117535065177482	0,0059877052522412	FBtr0079080
11096	761,495087617487	1752,21930422196	-0,832983640039784	-990,724216604472	-4,08944095327032	4,32414124873493e-05	0,0118310035198316	0,0059877052522412	FBtr0084028
4813	202,880083560758	368,34006960354	-0,595286573157067	-165,459986042782	-4,08800004356135	4,35108071803469e-05	0,011875151960869	0,0059877052522412	FBtr0076063
16695	87,5896312571366	254,758607576548	-1,06392234548318	-167,168976319411	-4,07885278257236	4,52584840890946e-05	0,0121554174833479	0,0059877052522412	FBtr0100642
13252	2008,41213979662	4324,69476923246	-0,76686382114378	-2316,28262943584	-4,07446254557866	4,61207348241288e-05	0,0122899311991289	0,0059877052522412	FBtr0086675
5956	1034,82775151907	1969,23616769092	-0,643181564028217	-934,408416171846	-4,06992034652016	4,702921428823e-05	0,0124291009236906	0,0059877052522412	FBtr0077545
1314	542,529831448285	862,813744612439	-0,463613919494602	-320,283913164154	-4,06319478842237	4,84056025882307e-05	0,0126351672047894	0,0059877052522412	FBtr0071678
23326	4,04107367063206	16,4935045020694	-1,31966770750615	-12,4524308314374	-4,03415230673847	5,47997664308575e-05	0,0135250080339748	0,0059877052522412	FBtr0304829
5228	1224,49945703778	1906,18314549698	-0,442424758667288	-681,683688459193	-4,02388365234341	5,72462064263313e-05	0,0138396322469114	0,0059877052522412	FBtr0076588
8411	11,894409430901	32,7666789421375	-0,987310745051553	-20,8722695112365	-4,01537308116206	5,93518320370912e-05	0,0141003900498873	0,0059877052522412	FBtr0080616
5115	2168,68083034906	3304,32256434913	-0,42103318608015	-1135,64173400007	-4,01124129961378	6,04003377826512e-05	0,0142269848760095	0,0059877052522412	FBtr0076457
18876	118,676009908973	271,275110676618	-0,824373450103183	-152,599100767645	-4,0084821395146	6,11102595697854e-05	0,0143115235644465	0,0059877052522412	FBtr0290122
5475	750,858745060359	1312,79022756775	-0,558407663902264	-561,931482507395	-3,99949949799606	6,34765824416572e-05	0,0145867452643044	0,0059877052522412	FBtr0076908
9857	929,958046443292	2270,79831472381	-0,892429903834669	-1340,84026828052	-3,97825512272129	6,94228598558944e-05	0,0154036019399812	0,00699252701464273	FBtr0082437
9205	312,932200938963	486,04477617057	-0,43974586300361	-173,112575231607	-3,95566404365223	7,63223547382008e-05	0,0163728066217421	0,00882603852125123	FBtr0081603
10942	344,836863571639	534,142741297632	-0,437078393763809	-189,305877725994	-3,95505653022335	7,65165571416926e-05	0,0163988702222323	0,00882603852125123	FBtr0083815
14981	345,16509779032	629,845340917947	-0,600797448534006	-284,680243127627	-3,94195179451885	8,08212226526273e-05	0,0169610908739864	0,00882603852125123	FBtr0088863
7758	1250,73078459814	1894,89416895654	-0,415299127065962	-644,1633843584	-3,93163102984413	8,43714896623382e-05	0,0174038733285792	0,00882603852125123	FBtr0079765
2787	311,02419438934	481,587964630632	-0,436649590830232	-170,563770241292	-3,92782763472587	8,57166059102799e-05	0,0175670469576	0,00882603852125123	FBtr0073531
24119	969,489179770648	1594,73721326904	-0,497492810653869	-625,248033498397	-3,92073231788802	8,82802825923346e-05	0,0178714509339128	0,00882603852125123	FBtr0306097
11741	2141,58886748703	4642,21162480619	-0,773517138185628	-2500,62275731916	-3,91198423184161	9,15408900519221e-05	0,0182467621763156	0,00882603852125123	FBtr0084853
21397	124,729057419923	232,914505843068	-0,622671348306597	-108,185448423144	-3,89496579222658	9,82125892730057e-05	0,018976888935676	0,00882603852125123	FBtr0302204
13270	377,830772587057	578,894497744499	-0,42621471608668	-201,063725157442	-3,88083959112711	0,000104096484087268	0,0195829325956201	0,00882603852125123	FBtr0086694
2500	1005,64969687422	1629,36677864923	-0,482367415931233	-623,71708177501	-3,87366963379359	0,000107208721908725	0,019890538805772	0,00882603852125123	FBtr0073172
13229	215,259521914767	349,270195783486	-0,48311189235294	-134,010673868719	-3,85788613192214	0,000114371905731936	0,0205676841453822	0,00882603852125123	FBtr0086652
13536	6,00436792852921	20,6557236087374	-1,17943654845724	-14,6513556802082	-3,83360007886288	0,000126281389095428	0,0216382629249724	0,0102469792713448	FBtr0087032
19347	703,517738394328	1058,68699112629	-0,408453350892207	-355,169252731958	-3,82048762330834	0,000133188089066483	0,0224093815372314	0,0102469792713448	FBtr0299905
11111	266,195628939965	408,62869367032	-0,427921719372924	-142,433064730355	-3,81434369326111	0,000136545327461768	0,0227706943967588	0,0102469792713448	FBtr0084048
15580	1904,46050056797	2854,58203574031	-0,404639303001101	-950,121535172337	-3,79743311884652	0,000146202205831392	0,0237651731670273	0,0128050233548746	FBtr0089630
9038	103,078247153841	398,273003729902	-1,34806500381867	-295,194756576061	-3,79201103510482	0,000149432272300132	0,0240840356160221	0,0128050233548746	FBtr0081398
3331	1730,75468304936	2575,48757955936	-0,397386590670543	-844,732896510001	-3,78995769250848	0,000150672945396613	0,0242047887950734	0,0128050233548746	FBtr0074210
20276	583,974844286434	992,705601173071	-0,530223951158357	-408,730756886637	-3,78751428510619	0,0001521619392022	0,0243484809446793	0,0128050233548746	FBtr0300922
5068	10529,4952514193	35358,9061271036	-1,21133656739198	-24829,4108756843	-3,77818024950006	0,00015797852223387	0,0248973978545162	0,0128050233548746	FBtr0076389
13946	516,024446276762	776,219640905151	-0,407956844657686	-260,195194628389	-3,77590929222009	0,000159425004561786	0,0250309485398889	0,0128050233548746	FBtr0087565
12078	131,272948336433	275,073564529662	-0,73777426165979	-143,800616193229	-3,77579541128305	0,000159497867996627	0,025037645661551	0,0128050233548746	FBtr0085290
22046	4,31386145235853	16,4257376287314	-1,2573358412516	-12,1118761763729	-3,77532475629161	0,000159799335551769	0,0250653239878826	0,0128050233548746	FBtr0303076
17389	1043,50452994229	2902,35556660165	-1,0226311021772	-1858,85103665936	-3,77051466109937	0,000162911230956908	0,0253481965523728	0,0128050233548746	FBtr0112725
23770	324,277045703782	503,947515990824	-0,440324868953365	-179,670470287042	-3,76110470476205	0,000169164595134053	0,0259015782162474	0,0128050233548746	FBtr0305342
1259	1285,64055723285	2290,49880739741	-0,577341965064773	-1004,85825016455	-3,75818261468718	0,000171151955908888	0,0260734207848689	0,0128050233548746	FBtr0071606
9762	1874,40387428057	2778,13891935402	-0,393403819398145	-903,735045073449	-3,75776654134982	0,000171436713736872	0,0260978892677685	0,0128050233548746	FBtr0082318
13945	517,987740534659	776,462969565153	-0,404476307723614	-258,475229030494	-3,74591748112708	0,000179735669878944	0,0267947099995926	0,0128050233548746	FBtr0087564
1318	450,145854468693	676,204892278139	-0,406553486867837	-226,059037809446	-3,74212222701089	0,000182472720088533	0,027017901687456	0,0128050233548746	FBtr0071682
2416	14966,9232406434	28089,7998695445	-0,629548260970009	-13122,876628901	-3,73677211707884	0,00018639771063822	0,0273325314933737	0,0128050233548746	FBtr0073073
19597	1347,32024892944	2303,31200987746	-0,536076489462461	-955,99176094802	-3,73625553211325	0,000186780864282143	0,0273629108742705	0,0128050233548746	FBtr0300190
9641	735,963214730048	1662,08236452827	-0,814268025276474	-926,119149798219	-3,73511654540488	0,000187628273596863	0,0274298925197975	0,0128050233548746	FBtr0082152
17401	4,15014116471856	15,7234904820754	-1,24956264457564	-11,5733493173569	-3,72319120165999	0,000196720428646602	0,0281311993407068	0,0128050233548746	FBtr0112738
11721	2974,68138699372	5048,10630115609	-0,528807217671666	-2073,42491416237	-3,70200377555687	0,000213903434381324	0,0293771916375748	0,0128050233548746	FBtr0084821
20366	766,56176582125	1643,24809258105	-0,762167008291452	-876,6863267598	-3,6892357992612	0,000224928675366609	0,0301280520787423	0,0128050233548746	FBtr0301022
1000	119,385226395726	209,48613413618	-0,560506662221821	-90,100907740454	-3,6845487505439	0,000229108173782411	0,0304036885136905	0,0128050233548746	FBtr0071262
24468	2032,02322847568	4545,63895883019	-0,805000301338908	-2513,61573035451	-3,67240135510297	0,000240281913896689	0,0312504608958151	0,0147777117574367	FBtr0306697
20269	1126,61856356793	2977,1975574408	-0,971485937817154	-1850,57899387286	-3,6701965858868	0,000242364001879158	0,0314242532457878	0,0147777117574367	FBtr0300915
21570	3,11403965306688	40,2975781955615	-2,42379655751496	-37,1835385424946	-3,6699852944419	0,000242564422573865	0,031440908429681	0,0147777117574367	FBtr0302392
12847	525,243863782847	1393,98334987546	-0,975465123988204	-868,739486092616	-3,65533148733754	0,00025684987821295	0,032596004189382	0,0147777117574367	FBtr0086214
2409	4711,92068414869	7613,17903818919	-0,479744781224384	-2901,2583540405	-3,65127462442197	0,000260942029333133	0,0329157890151333	0,0147777117574367	FBtr0073066
11740	2542,9247355827	5492,38509938422	-0,76994214254085	-2949,46036380153	-3,65066280171115	0,000261564452627594	0,0329640163333939	0,0182771642395706	FBtr0084852
2410	4715,62929640499	7646,20080865605	-0,483285889134011	-2930,57151225106	-3,63504962165899	0,000277927135329037	0,0341947352820779	0,0182771642395706	FBtr0073067
1473	10,5308673439693	37,5900636821155	-1,239255987208	-27,0591963381461	-3,61457126704761	0,000300845054574284	0,0358089547411429	0,0182771642395706	FBtr0071890
1822	420,58792865653	680,968937931643	-0,481409002586185	-260,381009275113	-3,61448376816876	0,00030094666898095	0,0358158518964838	0,0182771642395706	FBtr0072323
19484	42,4341014185225	84,3428736023396	-0,681134584941013	-41,908772183817	-3,61436756312061	0,00030108167019538	0,0358250118340631	0,0182771642395706	FBtr0300059
535	132,200299811359	203,768437362812	-0,431341797619767	-71,5681375514528	-3,59873161517795	0,000319772983479405	0,0370575254763432	0,0182771642395706	FBtr0070655
15757	1439,70073387807	2099,51460949778	-0,377161799209607	-659,813875619708	-3,59820216352223	0,000320424513808426	0,0370992598432648	0,0182771642395706	FBtr0089935
24694	50,8335682926253	321,154325556954	-1,83513255492658	-270,320757264329	-3,59519086600342	0,000324153836308572	0,0373366273048673	0,0182771642395706	FBtr0307036
7199	50,8335682926253	321,235435110288	-1,83538468686502	-270,401866817663	-3,59439664122082	0,00032514418757712	0,0373992325836244	0,0182771642395706	FBtr0079073
4349	8198,48333943077	13622,4379112187	-0,507744819542319	-5423,95457178793	-3,58580529058281	0,000336039623451079	0,0380764513173906	0,0182771642395706	FBtr0075492
4658	492,899121685499	950,195414965533	-0,655875308587929	-457,296293280034	-3,58466209662259	0,000337514892408741	0,0381665643157779	0,0182771642395706	FBtr0075868
12860	1772,20215618205	2839,06975048129	-0,471147520023584	-1066,86759429923	-3,58246282161449	0,000340370070237572	0,0383399235812702	0,0182771642395706	FBtr0086230
18429	508,224969666645	812,374137172271	-0,468668748862814	-304,149167505626	-3,58198687839706	0,000340990923744844	0,0383774401111652	0,0182771642395706	FBtr0114542
5223	3125,0810963003	4533,76640542081	-0,372043090902322	-1408,68530912051	-3,58148088968739	0,000341652132495485	0,0384173249962899	0,0182771642395706	FBtr0076582
13418	21,2199579504872	42,9166088421675	-0,6926105010316	-21,6966508916802	-3,57799600107037	0,000346238747678251	0,0386920235804795	0,0182771642395706	FBtr0086896
9824	1106,64699004172	1776,88293322326	-0,473355592929889	-670,235943181537	-3,57516281641897	0,000350010007568846	0,0389153511808747	0,0182771642395706	FBtr0082396
24250	73,2470573739114	118,011413549156	-0,474368178398384	-44,7643561752442	-3,56298866766649	0,000366656513430375	0,0398749862778708	0,0182771642395706	FBtr0306296
20181	363,923675036776	536,96085867082	-0,388538803083027	-173,037183634044	-3,54637646105566	0,000390567819678278	0,041184454136891	0,0182771642395706	FBtr0300824
8395	157,560595341484	352,169775183666	-0,802553663708229	-194,609179842182	-3,54258492090153	0,000396225825364915	0,0414833247255083	0,0182771642395706	FBtr0080585
20514	982,144183658287	1427,16628202802	-0,373549334738066	-445,022098369729	-3,54042187634867	0,000399487888177008	0,0416538281020889	0,0182771642395706	FBtr0301187
9756	1064,48895122849	1808,33868734222	-0,529720605481039	-743,849736113729	-3,54007881194001	0,000400007559189675	0,0416808703745117	0,0182771642395706	FBtr0082312
13862	146,488697087072	222,893788849566	-0,418580390168232	-76,4050917624943	-3,53793349583138	0,000403271615762257	0,0418499762950857	0,0182771642395706	FBtr0087453
17286	890,193222717095	1309,49317571411	-0,385777145334264	-419,299952997015	-3,5282761130956	0,000418275609907814	0,042611225693857	0,0182771642395706	FBtr0112573
11436	763,4558422165	1109,98193603321	-0,374039387335289	-346,526093816714	-3,5226822307611	0,000427203237496343	0,0430521670628011	0,0182771642395706	FBtr0084463
2295	680,836858306445	1582,74353410919	-0,843174055171048	-901,906675802748	-3,51696847702439	0,00043650561825137	0,0436404989983875	0,0209637617298182	FBtr0072929
15558	305,680601458163	490,046883117286	-0,471345728039928	-184,366281659123	-3,51573370707363	0,000438540599948967	0,0437679146210089	0,0209637617298182	FBtr0089607
15131	868,106301203347	1290,25090052747	-0,396089446926514	-422,144599324119	-3,51287743300263	0,000443281912315463	0,0440626528748106	0,0209637617298182	FBtr0089050
14267	45,1611855923857	89,4004582157556	-0,67745443198182	-44,2392726233699	-3,50770598695522	0,000451988282365479	0,0445962931837426	0,0209637617298182	FBtr0087956
2411	4978,87619326633	7991,50839919089	-0,473137471501258	-3012,63220592456	-3,49652174381607	0,000471366076905788	0,0457503926192263	0,0209637617298182	FBtr0073068
7593	95,5523519688525	153,30319803601	-0,47078047449076	-57,7508460671572	-3,49627994259593	0,00047179345560755	0,0457753440306171	0,0209637617298182	FBtr0079563
11074	966,111579484932	1396,80883761454	-0,36850666790308	-430,697258129608	-3,49362872435276	0,000476503199649869	0,0460489226214726	0,0256534221874877	FBtr0084001
9964	206,153854398837	848,422240525465	-1,41292240002476	-642,268386126629	-3,47840046572923	0,000504415727783813	0,0476203230695994	0,0256534221874877	FBtr0082575
5488	363,81452817835	532,014229390805	-0,379592036157889	-168,199701212455	-3,46802092680013	0,000524306457403867	0,0486913852657275	0,0256534221874877	FBtr0076930
8435	67,9575616859066	118,512467022514	-0,553014236675601	-50,554905336607	-3,45971100099126	0,000540755422192563	0,0495488845677021	0,0256534221874877	FBtr0080656
21954	67,9575616859066	118,43135746918	-0,552332482848631	-50,4737957832731	-3,45942307556592	0,000541333878736339	0,0495785955250474	0,0256534221874877	FBtr0302946
1278	1726,51636809763	3691,21302285797	-0,759695307282928	-1964,69665476034	-3,45929778558397	0,000541585772530162	0,0495915241690013	0,0256534221874877	FBtr0071625
17421	209,806305939122	441,848849864062	-0,743533756163096	-232,04254392494	-3,45502084525814	0,000550250278302578	0,050032860641592	0,0256534221874877	FBtr0112762
12348	74,0109266542176	748,841134919748	-2,30824855253044	-674,83020826553	-3,44072678177666	0,000580154031826874	0,051507861711356	0,0256534221874877	FBtr0085614
1578	2587,24436255696	3796,66457097874	-0,383468028912486	-1209,42020842178	-3,43988347584944	0,000581964687579539	0,0515948822528837	0,0256534221874877	FBtr0072034
16540	3853,30716466916	5500,14949751138	-0,355804642096921	-1646,84233284223	-3,43758841665703	0,000586919069805569	0,0518317088745344	0,0256534221874877	FBtr0100461
16544	3855,76130233261	5502,69057902473	-0,355629889739528	-1646,92927669212	-3,43599499986065	0,000590381868337042	0,0519961331813301	0,0256534221874877	FBtr0100465
1577	2587,73520596252	3795,92124231874	-0,383082588841206	-1208,18603635622	-3,43526980512621	0,000591964143993318	0,0520709658564804	0,0256534221874877	FBtr0072033
5472	831,191517904625	1466,7530114218	-0,567685631543048	-635,561493517174	-3,42663799310436	0,000611103169828153	0,0529616805215388	0,0256534221874877	FBtr0076905
14210	119,493341517731	189,255094682816	-0,458298011473283	-69,7617531650852	-3,42508245853732	0,000614612850739604	0,0531221957699433	0,0256534221874877	FBtr0087891
7307	1091,54221352933	1564,97211414218	-0,360137915223457	-473,429900612849	-3,42143956333509	0,000622905675294438	0,0534981052744233	0,0256534221874877	FBtr0079200
16541	3866,55938106888	5509,32716624476	-0,354038887028692	-1642,76778517589	-3,42142159726619	0,00062294683069819	0,0534999591888735	0,0256534221874877	FBtr0100462
8735	651,167325341311	1114,11887572691	-0,536733615465648	-462,951550385595	-3,41141090538829	0,000646276180021887	0,0545329601439982	0,0256534221874877	FBtr0081034
11916	3675,13243700924	5253,40125395825	-0,357245687074537	-1578,26881694901	-3,41064449078518	0,000648095344303545	0,0546120462877629	0,0256534221874877	FBtr0085077
12371	78,2099061300377	199,912398896352	-0,934608218488715	-121,702492766314	-3,40843241308989	0,00065337268372101	0,0548403100681205	0,0256534221874877	FBtr0085638
15134	135,146471345477	266,971036983126	-0,678959261681438	-131,824565637649	-3,40820365300552	0,000653920709227096	0,0548639157677586	0,0256534221874877	FBtr0089053
17287	1028,93294815629	1472,4843994012	-0,358282431516034	-443,55145124491	-3,40580865625429	0,000659683966808267	0,0551110549227463	0,0256534221874877	FBtr0112574
17288	1029,36921813264	1472,40328984787	-0,357803658603148	-443,03407171523	-3,40149291351383	0,000670188661258786	0,0555563954074345	0,0256534221874877	FBtr0112575
8973	2536,26804704811	4550,14526782749	-0,584378191621038	-2013,87722077937	-3,40066615112104	0,000672218700852545	0,0556417088255108	0,0256534221874877	FBtr0081322
5497	683,995926782286	1021,57533479319	-0,400907787087822	-337,579408010899	-3,39987324070068	0,000674170989156675	0,0557235290664644	0,0256534221874877	FBtr0076939
12897	23608,0453862996	39238,8523960148	-0,508071391759968	-15630,8070097151	-3,399686337674	0,000674631945133175	0,0557428155461027	0,0256534221874877	FBtr0086274
12896	23609,9541071283	39240,9745870814	-0,508044628072838	-15631,0204799531	-3,39931235342331	0,000675555176409715	0,0557814068935215	0,0256534221874877	FBtr0086273
17641	201,132860818191	359,069002110188	-0,578457574849171	-157,936141291997	-3,39679717853512	0,000681794806805858	0,0560409472023735	0,0256534221874877	FBtr0113050
24720	647,894189417954	930,626947092495	-0,361896795207016	-282,732757674541	-3,3964029456571	0,000682777660034439	0,0560816280009136	0,0256534221874877	FBtr0307062
14954	180,300493261628	305,533888963332	-0,526301667895105	-125,233395701704	-3,39467275594404	0,000687106751318334	0,0562601658730152	0,0256534221874877	FBtr0088830
19262	442,674056526876	639,014934338121	-0,366747376891781	-196,340877811245	-3,38883034763812	0,000701914234359391	0,0568630426205819	0,0256534221874877	FBtr0299805
6411	285,827857239876	416,632907563752	-0,376267385948404	-130,805050323877	-3,38834786169121	0,00070315024934553	0,0569128302326734	0,0256534221874877	FBtr0078099
2854	1312,31315472298	2752,58941005381	-0,740551421850878	-1440,27625533083	-3,38157396901518	0,00072071825930653	0,0576118266346809	0,0256534221874877	FBtr0073613
10032	440,331843473751	910,741763845669	-0,726144749563261	-470,409920371918	-3,37760037748409	0,000731212602886444	0,0580218606160433	0,0256534221874877	FBtr0082657
7759	232,111362441043	427,857978650626	-0,610590156116729	-195,746616209584	-3,37718655124431	0,000732313649935756	0,0580645632490039	0,0256534221874877	FBtr0079766
14140	4833,16408463961	8123,26612400425	-0,519189065300785	-3290,10203936464	-3,37398155333116	0,000740893324364666	0,0583952862345716	0,0256534221874877	FBtr0087797
13208	164,651411015229	1589,04585727724	-2,26434093442132	-1424,39444626201	-3,36003784358982	0,000779317967445126	0,0600113959000168	0,0292397779892576	FBtr0086620
11714	257,144931674949	679,313740664823	-0,970236446638655	-422,168808989874	-3,35865928946934	0,000783215674931004	0,0601930206876489	0,0292397779892576	FBtr0084811
22539	334,636949719537	544,971040930742	-0,487110463240951	-210,334091211205	-3,35656895179482	0,000789160405003209	0,0604684231042633	0,0292397779892576	FBtr0303852
12159	1732,02415750249	3508,16280861045	-0,705655602974773	-1776,13865110796	-3,35004580750895	0,000807981972332783	0,0613278486995407	0,0292397779892576	FBtr0085390
17391	541,929603091279	780,605525151677	-0,364651943035993	-238,675922060398	-3,34596531451691	0,000819966520931192	0,0618654544867235	0,0292397779892576	FBtr0112727
3812	1536,61271819557	2178,1490897711	-0,348799202762264	-641,53637157553	-3,34337193237783	0,000827668871490772	0,0622071331145424	0,0292397779892576	FBtr0074820
3813	1549,10146213668	2194,69227823116	-0,348271864305926	-645,590816094477	-3,33893460891575	0,000841003589973077	0,0627917513892136	0,0292397779892576	FBtr0074821
141	684,599647170259	1320,68102670741	-0,656717034758161	-636,081379537153	-3,3381621958601	0,000843345052241373	0,062893516967448	0,0353901905848977	FBtr0070175
10948	1504,81609132055	2131,55147711769	-0,34808174739797	-626,735385797137	-3,33577118331386	0,000850631454687889	0,0632085333599743	0,0353901905848977	FBtr0083823
6343	2001,79581847437	3090,07677626875	-0,434063301024598	-1088,28095779438	-3,3332480099381	0,00085838388878412	0,0635409619688509	0,0353901905848977	FBtr0078016
696	228,947928926493	398,203834857164	-0,552542758195602	-169,255905930671	-3,33253180073438	0,000860596345669817	0,0636353226780847	0,0353901905848977	FBtr0070863
17788	128,492243105438	191,793015776088	-0,399268060929909	-63,3007726706494	-3,32597824127729	0,00088108806368159	0,0644987554783984	0,0353901905848977	FBtr0113228
9856	42,979438888955	116,13676503591	-0,986776376140863	-73,1573261469547	-3,32348394404059	0,000889005402441523	0,0648273796500415	0,0353901905848977	FBtr0082435
24251	82,6816733875842	130,635711562552	-0,455205701304987	-47,9540381749675	-3,32259201945099	0,000891852499372403	0,0649448908973433	0,0353901905848977	FBtr0306297
20971	1642,74800887181	3461,88401827755	-0,745282597966597	-1819,13600940574	-3,3223254498697	0,000892705050547615	0,0649800114942582	0,0353901905848977	FBtr0301671
24243	12,3307587715871	102,433464415896	-2,08223748565349	-90,1027056443086	-3,31217823932938	0,000925725458393201	0,0663169085605875	0,0353901905848977	FBtr0306289
8192	2742,77246628713	4191,2530587932	-0,423967499036895	-1448,48059250607	-3,31088227035136	0,000930023274322789	0,0664876527387914	0,0353901905848977	FBtr0080313
11377	287,683274468788	417,701727910448	-0,372367271344209	-130,01845344166	-3,30668549370747	0,000944068220141148	0,0670405789209135	0,0353901905848977	FBtr0084376
13226	831,127976304976	1895,8980264287	-0,824326393375474	-1064,77005012372	-3,3030901220109	0,000956256501402963	0,0675142698780893	0,0353901905848977	FBtr0086643
24125	592,37589844734	842,809178245349	-0,352348550642138	-250,433279798009	-3,30023911226219	0,000966024834986534	0,0678898909962267	0,0353901905848977	FBtr0306103
1640	708,918126956242	1005,83797449967	-0,349628158454348	-296,919847543431	-3,29536592912299	0,000982935936675311	0,0685319338726002	0,0353901905848977	FBtr0072107
9532	1065,80466585512	1998,26811252247	-0,628331959274142	-932,463446667346	-3,2920392114016	0,000994637428098022	0,0689702296135398	0,0353901905848977	FBtr0082027
1579	2706,45957799655	3957,06274837952	-0,379802290085625	-1250,60317038297	-3,28794773282006	0,00100920573882357	0,0695092827543876	0,0353901905848977	FBtr0072035
15344	1644,97940841537	2743,2396924275	-0,511290065642106	-1098,26028401213	-3,28544092394995	0,00101822892283687	0,0698395553362949	0,0353901905848977	FBtr0089341
11864	29,7817959184476	112,002284762592	-1,31242679324394	-82,2204888441441	-3,28520954930014	0,00101906550208231	0,0698700389937808	0,0353901905848977	FBtr0085007
1969	242,4724569219	356,827780396902	-0,385705421991857	-114,355323475002	-3,28489498034249	0,00102020390668356	0,0699114835183586	0,0353901905848977	FBtr0072525
8500	2524,32757705802	5209,66740655847	-0,724439212944068	-2685,33982950045	-3,28431569146856	0,00102230339561626	0,0699878049461084	0,0353901905848977	FBtr0080746
22652	9445,98252489736	13239,8441560375	-0,337626091202286	-3793,86163114009	-3,28151100506732	0,00103252495175998	0,0703573229537319	0,0353901905848977	FBtr0304021
17252	123,147697802179	183,22524890275	-0,396005054041167	-60,0775511005703	-3,28132747459936	0,001033197106457	0,0703815031304639	0,0353901905848977	FBtr0112520
5247	23,5106134193242	63,8151347689896	-0,985299022580287	-40,3045213496654	-3,27961763249067	0,00103947865202847	0,0706067751783734	0,0353901905848977	FBtr0076608
22669	690,049371114937	1040,64836903331	-0,410592113125652	-350,598997918376	-3,2691258213912	0,00107880318090969	0,071989073438928	0,0353901905848977	FBtr0304041
11306	477,467301419531	678,968585457985	-0,351768677593087	-201,501284038454	-3,26683234439006	0,00108758067900339	0,0722912395034178	0,0353901905848977	FBtr0084288
15034	62,2860519934086	136,4755994026	-0,780069856624842	-74,1895474091911	-3,26286972594246	0,0011029020574318	0,0728133152952359	0,0353901905848977	FBtr0088928
21101	1022,44982108753	1658,29269093574	-0,483399608123261	-635,842869848216	-3,26167274934374	0,00110756924457034	0,0729710172071983	0,0353901905848977	FBtr0301812
14619	690,540214520497	1040,64836903331	-0,409881564303753	-350,108154512817	-3,26107889174091	0,00110989155422758	0,0730492580679634	0,0353901905848977	FBtr0088403
6230	2002,67708850448	3313,62979056746	-0,503460618150393	-1310,95270206298	-3,26071963824763	0,00111129861777126	0,0730965897892596	0,0353901905848977	FBtr0077885
24722	698,176526393355	995,980530086197	-0,355041732286654	-297,804003692843	-3,25948569708608	0,00111614408210547	0,0732591617899435	0,0353901905848977	FBtr0307064
23915	690,049371114937	1040,14836903331	-0,410111758823552	-350,098997918376	-3,25586747504109	0,00113046503292646	0,0737358632852023	0,0353901905848977	FBtr0305670
8972	2530,43361071138	4555,63508556756	-0,587886444420971	-2025,20147485619	-3,2550679689331	0,00113365231337914	0,0738411983786291	0,0353901905848977	FBtr0081321
24719	697,358480505536	994,656091872861	-0,354883268895187	-297,297611367326	-3,25503927066408	0,00113376687509725	0,0738449793814491	0,0353901905848977	FBtr0307061
24025	1541,63387050489	2440,98546866503	-0,459439565171745	-899,351598160136	-3,25295349683456	0,00114212186839091	0,0741197805105507	0,0353901905848977	FBtr0305991
12236	598,210493512757	846,203490278739	-0,346572397912751	-247,992996765982	-3,2493753544039	0,00115658753124448	0,0745912015084142	0,0353901905848977	FBtr0085475
15727	1542,23378140454	2441,22879732503	-0,459150286533592	-898,995015920493	-3,24771198326369	0,00116336967604291	0,0748103509967121	0,0353901905848977	FBtr0089897
12235	624,714767583518	882,992114345519	-0,345787147404549	-258,277346762001	-3,2472376111818	0,00116531058122749	0,0748728496156292	0,0353901905848977	FBtr0085474
13285	303,551364711102	469,49456587066	-0,435524482660874	-165,943201159558	-3,24131052386374	0,00118981500519721	0,0756537445833552	0,0353901905848977	FBtr0086714
20293	173,430590327961	1384,73230232353	-2,07496681839704	-1211,30171199557	-3,23816831819138	0,00120299812319602	0,0760677308240556	0,0353901905848977	FBtr0300942
15726	1540,32506057585	2439,59326357835	-0,459718234771163	-899,2682030025	-3,23550277246487	0,00121428706189763	0,0764189170192945	0,0353901905848977	FBtr0089896
18565	3850,03974297829	6525,60422973792	-0,527596838047099	-2675,56448675963	-3,23235894497222	0,00122772731848531	0,0768331169351493	0,0353901905848977	FBtr0273253
9608	167,320905914954	300,872723330022	-0,585450407634657	-133,551817415068	-3,23234057954177	0,00122780623508167	0,0768355365843722	0,0353901905848977	FBtr0082112
19322	25826,0947525657	39292,5233756439	-0,419642215491449	-13466,4286230782	-3,22876007916453	0,00124328151354103	0,0773072682421811	0,0353901905848977	FBtr0299870
19321	25825,5494150953	39291,7800469839	-0,419644413307351	-13466,2306318886	-3,2282105805554	0,00124567238098172	0,0773796647964432	0,0353901905848977	FBtr0299869
19886	1358,17480583908	2221,50091434412	-0,491898285480236	-863,32610850504	-3,2248319780466	0,00126046621959719	0,0778247963687466	0,0353901905848977	FBtr0300506
15130	238,329161976055	494,923991050907	-0,729665450628493	-256,594829074852	-3,22317011793283	0,00126780234738533	0,0780437467790027	0,0353901905848977	FBtr0089049
11836	1006,90202862988	1412,5739367414	-0,33839266035093	-405,67190811152	-3,22304197360708	0,00126836966244803	0,0780606298201572	0,0353901905848977	FBtr0084967
2529	262,158068185921	527,992458923944	-0,699175471058456	-265,834390738023	-3,22240745808923	0,00127118221724687	0,0781442273695508	0,0353901905848977	FBtr0073208
14236	2,56862281829424	9,84357460203942	-1,21513664796954	-7,27495178374518	-3,21707316631654	0,00129505567571231	0,0788470214027995	0,0353901905848977	FBtr0087921
11826	492,083139270523	813,867115332423	-0,502748008901963	-321,7839760619	-3,21701677080877	0,00129531026822272	0,0788544515224956	0,0353901905848977	FBtr0084957
19285	475,94027713798	672,982981611339	-0,34612034825363	-197,042704473359	-3,21583584233436	0,00130065208784602	0,0790100390907939	0,0353901905848977	FBtr0299832
15725	1374,75330303325	2186,08904573731	-0,463704881741746	-811,335742704053	-3,20995282165911	0,00132756759854491	0,0797851282693079	0,0353901905848977	FBtr0089895
16396	1500,12507797407	2095,66734734422	-0,334228864607388	-595,542269370151	-3,20839792257863	0,00133476681519928	0,0800368149212001	0,0400786643187918	FBtr0100285
13968	9556,09191409234	13357,0674726513	-0,334851906968117	-3800,97555855893	-3,2034024427462	0,00135814045896199	0,0808551199696768	0,0400786643187918	FBtr0087593
12299	422,877949210646	598,027924544459	-0,346207904393539	-175,149975333813	-3,19893262241073	0,00137937402117605	0,0815873172097791	0,0400786643187918	FBtr0085558
11101	474,522161621835	669,444007044709	-0,343832678325401	-194,921845422874	-3,19491730458666	0,00139870911954576	0,0822450628031744	0,0400786643187918	FBtr0084033
1838	3696,68370350206	6284,70183844371	-0,530626587233171	-2588,01813494165	-3,19071412718534	0,00141921630551445	0,0829335815045831	0,0400786643187918	FBtr0072343
13848	159,196925210142	1368,29585530344	-2,14840889309657	-1209,09893009329	-3,18757572358151	0,00143470885572206	0,0834476805700015	0,0400786643187918	FBtr0087438
17969	274,156524271858	425,71191017037	-0,439415349935858	-151,555385898512	-3,18529259356704	0,00144607719125389	0,0838216780396824	0,0400786643187918	FBtr0113458
20670	127,67419721762	418,74631836991	-1,1850683647219	-291,07212115229	-3,18279063327566	0,00145863045075356	0,0842315218997719	0,0400786643187918	FBtr0301347
16619	5991,96618879051	13488,4158159115	-0,811365252468361	-7496,44962712098	-3,1801928657452	0,00147177062204973	0,0846570598573353	0,0479666490882751	FBtr0100553
9037	127,728691282493	421,395194796582	-1,1909416092262	-293,666503514089	-3,17993170546612	0,00147309765411396	0,0846998402872447	0,0479666490882751	FBtr0081397
1136	5313,19163385048	8348,68712139763	-0,451877366747368	-3035,49548754715	-3,1775775343002	0,00148510975178295	0,0850854749439086	0,0479666490882751	FBtr0071438
5106	483,085983698299	679,178206918147	-0,340390325976958	-196,092223219848	-3,16654825061042	0,00154259752290287	0,0868921719634472	0,0479666490882751	FBtr0076439
22686	217,605068270178	379,790912776988	-0,555959608544755	-162,185844506811	-3,16377020323583	0,00155739710077296	0,0873472413997767	0,0479666490882751	FBtr0304058
8691	239,853964056082	342,413804843368	-0,355366430700366	-102,559840787286	-3,16274148110974	0,0015629105363173	0,0875157554439705	0,0479666490882751	FBtr0080984
20072	217,496000776091	379,790912776988	-0,556459802211324	-162,294912000897	-3,15839509831525	0,00158640392391352	0,0882277324917517	0,0479666490882751	FBtr0300710
22734	8,07680904485301	19,3723669087474	-0,840268231053736	-11,2955578638944	-3,15765793282176	0,00159042060327264	0,0883484869067663	0,0479666490882751	FBtr0304142
9531	1144,55353942276	2167,06937826955	-0,638155042354949	-1022,51583884678	-3,15662831562114	0,00159604647017564	0,0885171475723142	0,0479666490882751	FBtr0082026
15343	1695,20748941892	2778,08274068762	-0,493840940566071	-1082,87525126871	-3,15598339549566	0,00159957966301216	0,0886227913567451	0,0479666490882751	FBtr0089340
24718	678,761798166896	959,079897212659	-0,345488964055342	-280,318099045763	-3,15592594931686	0,001599894730691	0,0886322015635118	0,0479666490882751	FBtr0307060
19541	766,403839130441	1398,04198401462	-0,600824112142207	-631,63814488418	-3,15367571584701	0,00161228133565361	0,0890008102798713	0,0479666490882751	FBtr0300132
17225	74,1736152054357	279,215771590144	-1,32064716649693	-205,042156384708	-3,15193707778653	0,00162191220067398	0,0892856150133684	0,0479666490882751	FBtr0112487
3422	1367,33782453613	2632,52199565413	-0,654900971459637	-1265,184171118	-3,15082129245449	0,00162812075142993	0,0894683908028511	0,0479666490882751	FBtr0074321
6231	2044,72447253682	3356,99952418757	-0,495688957706429	-1312,27505165076	-3,15008426810761	0,0016322337544179	0,0895891220967685	0,0479666490882751	FBtr0077886
7225	678,216460696464	959,404335425995	-0,346630172209787	-281,187874729532	-3,14436391070758	0,00166448309574974	0,0905261686861955	0,0479666490882751	FBtr0079101
7226	678,707304102023	960,566554532663	-0,347117273151732	-281,85925043064	-3,13922517188618	0,00169395227366542	0,0913679408605222	0,0479666490882751	FBtr0079102
24126	602,573828190938	841,797942512069	-0,334094178572793	-239,224114321131	-3,13744820637303	0,0017042538162042	0,0916590239794927	0,0479666490882751	FBtr0306104
1562	401,008051584309	563,527924544459	-0,339876174931132	-162,51987296015	-3,13397661499838	0,00172454599029126	0,0922277022333182	0,0479666490882751	FBtr0072016
17074	691,411564008087	963,910303792485	-0,332058680623425	-272,498739784399	-3,13351734402152	0,00172724710369154	0,0923029349980556	0,0479666490882751	FBtr0111233
24721	655,147773007257	930,911357265843	-0,351077310878115	-275,763584258586	-3,13244718861633	0,00173355611692472	0,0924782361903524	0,0479666490882751	FBtr0307063
11200	255,23319500134	362,242456950136	-0,349558403497257	-107,009261948796	-3,1296579957497	0,0017500992959163	0,0929351313596854	0,0479666490882751	FBtr0084151
15522	338,838468854242	518,802853457584	-0,425489203174577	-179,964384603343	-3,12665773196472	0,00176805632487897	0,093426601865895	0,0479666490882751	FBtr0089569
12645	24906,9080891985	37264,843905066	-0,402898504080923	-12357,9358158676	-3,12562689183008	0,00177426504994882	0,0935954628591624	0,0479666490882751	FBtr0085961
11362	40,852503707758	79,2473678956516	-0,656730767880573	-38,3948641878935	-3,12210009531135	0,00179565875793486	0,0941731842178769	0,0479666490882751	FBtr0084353
13966	9790,98007202609	13644,7318026523	-0,331877514977336	-3853,75173062618	-3,11986507723813	0,00180933894940072	0,094539300513828	0,0479666490882751	FBtr0087591
13967	9790,98007202609	13644,7318026523	-0,331877514977336	-3853,75173062618	-3,11986507723813	0,00180933894940072	0,094539300513828	0,0479666490882751	FBtr0087592
10981	3400,49326474448	4689,41247390106	-0,321346394354767	-1288,91920915658	-3,1161499579922	0,00183229070151469	0,0951478708487336	0,0479666490882751	FBtr0083861
21507	3400,82046722674	4688,91247390106	-0,321143573582957	-1288,09200667432	-3,11426324933881	0,00184404880878808	0,0954569308925864	0,0479666490882751	FBtr0302327
10980	3402,62012056134	4689,7369121144	-0,320790402165506	-1287,11679155306	-3,11098527387492	0,00186464237926898	0,095993893098593	0,0479666490882751	FBtr0083860
24019	3398,37299616786	5707,64213504073	-0,51844969536993	-2309,26913887287	-3,11027373250314	0,00186914038640684	0,0961104500493274	0,0479666490882751	FBtr0305985
10034	18610,957878887	32390,4560610704	-0,554101843861849	-13779,4981821833	-3,10790444688829	0,00188418976876337	0,0964985605902467	0,0479666490882751	FBtr0082660
15341	1707,64189802384	2783,88049354097	-0,488619234280147	-1076,23859551713	-3,10583659969577	0,00189741532856869	0,0968372927749166	0,0479666490882751	FBtr0089338
1431	977,348944042468	1719,06410695514	-0,564470907339511	-741,715162912671	-3,104219583964	0,00190781680178764	0,0971021746643771	0,0479666490882751	FBtr0071832
10035	18627,7005725549	32409,7148393571	-0,55379705360584	-13782,0142668022	-3,10329813375917	0,00191376743814353	0,0972531165918449	0,0479666490882751	FBtr0082661
20461	15,7661864244615	41,9320584688795	-0,958815671836704	-26,165872044418	-3,10177310812127	0,00192365336626632	0,0975029296669457	0,0479666490882751	FBtr0301129
17943	1435,72671472367	2478,48336566593	-0,545829205433648	-1042,75665094225	-3,10136602912831	0,00192630016018325	0,0975696129098459	0,0479666490882751	FBtr0113421
18830	217,65892742033	309,341824076598	-0,350838100302315	-91,6828966562684	-3,10035248800319	0,00193290465524898	0,0977356401679567	0,0479666490882751	FBtr0290055
15342	1706,66029057706	2782,7182744343	-0,488776569490023	-1076,05798385724	-3,09347585777366	0,00197826648040644	0,0988620947673322	0,0479666490882751	FBtr0089339
17118	120,966347920449	176,020894809378	-0,373802000986942	-55,0545468889284	-3,09325064929727	0,00197976846469228	0,0988989859648477	0,0479666490882751	FBtr0112356
16532	1373,38269752005	1920,55182564373	-0,335232044722274	-547,169128123685	-3,08688854081767	0,00202263421460458	0,0999411572201523	0,0479666490882751	FBtr0100452
1815	211,604213258236	310,976304349916	-0,384245539968496	-99,3720910916797	-3,08381674118871	0,00204363438190547	0,100444345948484	0,0479666490882751	FBtr0072314
10412	736,138760304369	1813,72984290316	-0,901318704480577	-1077,59108259879	-3,08369347310134	0,0020444812565692	0,100464538382763	0,0479666490882751	FBtr0083157
10418	8030,76107549795	11013,3335818277	-0,315810519887033	-2982,57250632976	-3,07675890730554	0,00209264481485105	0,101600483355027	0,0479666490882751	FBtr0083164
7781	1332,00027390947	2494,49284297853	-0,627228778035273	-1162,49256906907	-3,07569936567963	0,00210009476885431	0,101774045913706	0,0479666490882751	FBtr0079791
3122	565,76668382818	1326,77758588746	-0,851820055414075	-761,010902059278	-3,07192259385909	0,00212684870496371	0,102392715501287	0,0479666490882751	FBtr0073961
24966	41,5616408301706	69,5430138022795	-0,509973355054061	-27,9813729721089	-3,07061775606856	0,00213616432919506	0,102606459803586	0,0479666490882751	FBtr0307504
12625	5,73165951114289	15,4801618220734	-0,941705395316319	-9,74850231093054	-3,07025474425482	0,00213876262218982	0,102665924441578	0,0479666490882751	FBtr0085927
7900	413,715089242277	576,250536210958	-0,331024448620584	-162,535446968681	-3,05982017791997	0,00221469921377127	0,104375201347279	0,0479666490882751	FBtr0079938
2819	648,060766821839	1240,62625004041	-0,649018809512574	-592,565483218573	-3,05893926425596	0,0022212217702835	0,104519503020535	0,0479666490882751	FBtr0073569
4515	1188,83875151021	1966,50547281598	-0,503114840037993	-777,666721305774	-3,05761849149122	0,00223103416819548	0,104735857616596	0,0479666490882751	FBtr0075699
13097	55,4140855868978	88,1827614423876	-0,461249196949189	-32,7686758554898	-3,05664118265644	0,00223832042734751	0,104895949695886	0,0479666490882751	FBtr0086482

## Sheet: irradiation_females
geneIndex	muA	muB	lfc	difExpr	stats	pval	local.fdr	fdr	gene_names
15580	1215,63991490748	3982,20627599335	-1,18627971853838	-2766,56636108587	-9,29160312189103	0	8,65108623718663e-38	8,65108623718663e-38	FBtr0089630
13275	8592,24247726657	2687,88473141621	1,16197740731884	5904,35774585037	9,22092952455201	0	9,53355715027671e-37	8,14016553030407e-37	FBtr0086701
13274	8438,47880560032	2642,96865169055	1,16076936870522	5795,51015390977	9,21435537722011	0	9,53355715027671e-37	8,14016553030407e-37	FBtr0086700
14412	149,906027430395	503,14016369316	-1,20852356544094	-353,234136262765	-8,90420213834028	0	1,3793704042063e-35	9,3270976652011e-37	FBtr0088124
11723	103,928553278048	343,916406256475	-1,19334827174646	-239,987852978427	-7,370777028425	1,69642078162724e-13	1,43753902686989e-25	2,80767287931314e-26	FBtr0084825
14765	354,93889777521	853,661113800177	-0,876766476232765	-498,722216024967	-7,32496748632956	2,38919994899334e-13	3,61220089005285e-25	6,9388381430379e-26	FBtr0088592
2641	1,02116994233614	38,0248215873521	-3,23182301241066	-37,003651645016	-7,17362972993569	7,30304705598428e-13	2,99948275686763e-24	6,34882565260315e-25	FBtr0073356
11916	1404,66022228328	4549,21672108529	-1,17491363842628	-3144,55649880201	-6,72308434318649	1,7791768058828e-11	1,36369308427472e-21	4,38315016293057e-22	FBtr0085077
3932	220,549183955879	471,860449419722	-0,759357129574061	-251,311265463843	-6,37172211496337	1,86917370470496e-10	3,87910344493438e-19	3,21539383498076e-20	FBtr0074961
15028	116,859904293559	448,290525844957	-1,3413109256747	-331,430621551398	-6,16705882939092	6,957188158907e-10	6,91124209718276e-18	8,84318894841391e-19	FBtr0088922
9218	116,966400899439	49,7835624503306	0,848474109454517	67,1828384491079	6,14730025797599	7,8812845138998e-10	2,14655441197308e-16	7,1103926875714e-18	FBtr0081619
9219	116,966400899439	49,7835624503306	0,848474109454517	67,1828384491079	6,14730025797599	7,8812845138998e-10	2,14655441197308e-16	7,1103926875714e-18	FBtr0081620
22046	16,4700424304785	56,6926521488531	-1,21497585163222	-40,2226097183746	-6,11700170736023	9,53523482394303e-10	1,00935167175987e-17	8,84318894841391e-19	FBtr0303076
3856	295,614949276073	657,206588925295	-0,798011197301282	-361,591639649223	-5,84606875549413	5,03326069711818e-09	6,9839977185913e-16	5,58433917629455e-17	FBtr0074870
9217	116,690442117503	51,6506953407437	0,809662807085616	65,0397467767594	5,82330629456783	5,76946757036012e-09	1,72253100756856e-14	4,26329095869044e-16	FBtr0081618
24246	670,008099766861	349,489831502932	0,650131681625319	320,518268263928	5,74714972532513	9,07603570077242e-09	3,46422146420043e-14	1,06856657622056e-15	FBtr0306292
12445	679,236997235842	355,045775023432	0,648051951258342	324,191222212409	5,73443746334032	9,7836514445504e-09	3,75494917950224e-14	1,06856657622056e-15	FBtr0085722
12444	705,503959505904	371,626193626085	0,640387818917571	333,877765879819	5,68444085404726	1,31241331136067e-08	1,03535816565382e-13	3,14927529329253e-15	FBtr0085721
14139	366,064468457527	921,807964293092	-0,922704776577091	-555,743495835565	-5,59066597958387	2,26200342900995e-08	3,15896167368793e-14	1,06856657622056e-15	FBtr0087796
6842	106,843066705976	47,7905558065261	0,79879392677716	59,0525108994499	5,49485245447352	3,91037209279688e-08	1,19294090999455e-12	2,24152935274013e-14	FBtr0078623
9857	178,369796863702	768,40938293871	-1,45831497569125	-590,039586075008	-5,36324526944844	8,17398946306724e-08	5,79535047380488e-13	2,24152935274013e-14	FBtr0082437
16793	44,3395090892142	96,3255159293768	-0,769820903770361	-51,9860068401626	-5,31904031969948	1,04316018489925e-07	9,3621771525738e-13	5,495798731079e-14	FBtr0110773
24103	1,78852970146157	34,5877584640479	-2,72994274833313	-32,7992287625863	-5,18490579215794	2,16124084184699e-07	5,58137599570735e-12	1,53156945763593e-13	FBtr0306080
5282	335,688343418399	148,972363093228	0,810560035315182	186,715980325171	5,16560056901936	2,39668119128567e-07	6,52881668651688e-11	2,37551891421051e-12	FBtr0076660
7519	178,086569798025	57,5457983268752	1,12384114323443	120,54077147115	5,122329566126	3,01783830813918e-07	8,95713194562575e-11	2,37551891421051e-12	FBtr0079471
4766	34,0261323602191	12,0423066423724	1,01260903596369	21,9838257178467	5,01673327492004	5,25574523457806e-07	3,82808058796004e-10	1,45365699909471e-11	FBtr0076005
4023	248,187368693383	1154,44778481012	-1,53561385378882	-906,260416116732	-4,98926185560147	6,06104422429254e-07	9,48248283296651e-11	2,37551891421051e-12	FBtr0075069
14396	16,746001212414	49,1996455050485	-1,05841749755064	-32,4536442926345	-4,91937634744969	8,68203949178081e-07	2,30383167260455e-10	6,24810018153035e-12	FBtr0088107
8631	691,429904293701	400,528286639349	0,545452691047308	290,901617654352	4,8895479693339	1,0106779264607e-06	1,67814782080189e-09	3,71178909618966e-11	FBtr0080911
8632	691,429904293701	400,528286639349	0,545452691047308	290,901617654352	4,8895479693339	1,0106779264607e-06	1,67814782080189e-09	3,71178909618966e-11	FBtr0080912
8860	233,525290498841	408,297515872089	-0,557790773664742	-174,772225373248	-4,87294007044102	1,09949583948499e-06	3,20456556492365e-10	6,24810018153035e-12	FBtr0081191
6786	1,95676738576985	41,8709744091788	-2,84761714702366	-39,914207023409	-4,85391357479689	1,21048506729338e-06	4,01878685401988e-10	1,45365699909471e-11	FBtr0078558
9038	48,500695669471	163,007326545142	-1,205023304661	-114,506630875671	-4,83354882024528	1,3412036827809e-06	6,67130647111848e-10	1,45365699909471e-11	FBtr0081398
11825	142,521700696811	76,1017418473755	0,624376555861239	66,4199588494355	4,82255733677438	1,41729270408675e-06	2,98850945907147e-09	8,45692536869625e-11	FBtr0084956
15692	2361,47476798352	3925,46501352727	-0,508114149095333	-1563,99024554374	-4,77660779158876	1,78277008111571e-06	1,40879043557842e-09	3,71178909618966e-11	FBtr0089803
9155	248,010716900332	141,356981038661	0,560666596691415	106,65373586167	4,76003751195611	1,93556981309406e-06	6,50532023685187e-09	2,09531119207528e-10	FBtr0081540
17937	31,6768485718966	68,5527916830707	-0,763624103412168	-36,875943111174	-4,74978798499685	2,03630022133083e-06	1,75811977775906e-09	3,71178909618966e-11	FBtr0113414
13863	70,4067902232529	780,975818158035	-2,3998180057374	-710,569027934782	-4,71658912849887	2,39831329884588e-06	2,19053656875435e-09	3,71178909618966e-11	FBtr0087455
14077	18,819326218801	54,3150308886785	-1,04285848926115	-35,4957046698776	-4,70232620011894	2,57214137100448e-06	2,37871417875617e-09	8,45692536869625e-11	FBtr0087722
4878	0,0383679879562715	170,881449462687	-5,76310473095336	-170,843081474731	-4,69068735625968	2,7228876584573e-06	3,314903769296e-09	8,45692536869625e-11	FBtr0076149
24918	104,271072438658	55,724120587201	0,622431850669766	48,5469518514567	4,67330403531858	2,96392501630827e-06	1,5511589611733e-08	4,66956296555749e-10	FBtr0307364
9964	19,9304296302844	47,4863597928088	-0,853891361549605	-27,5559301625244	-4,66417323500201	3,0986027244051e-06	5,44761081682752e-09	8,45692536869625e-11	FBtr0082575
7888	239,659349271599	504,052758392438	-0,742369751610935	-264,393409120839	-4,61673802975213	3,89818850199397e-06	9,26313974023923e-09	2,09531119207528e-10	FBtr0079925
22236	50,4723433702242	22,6926554779163	0,787447544450958	27,7796878923078	4,57459719348653	4,77137070942213e-06	4,89412275944327e-08	1,12200384689023e-09	FBtr0303377
4143	156,139314525291	298,34997103715	-0,64599587569865	-142,210656511859	-4,5678095919366	4,92847420807685e-06	1,31987792864182e-08	2,09531119207528e-10	FBtr0075221
3539	247,934517921166	448,668143776068	-0,592218001224465	-200,733625854902	-4,54055989128546	5,61050381975292e-06	1,77125263208646e-08	4,66956296555749e-10	FBtr0074466
17428	71,8494710363611	19,5667817245248	1,28244234446347	52,2826893118363	4,52337024249137	6,08626378473254e-06	7,50596915663502e-08	2,44339043289739e-09	FBtr0112769
10622	294,64423490568	489,028279981223	-0,505978064766163	-194,384045075543	-4,51914083302532	6,20910839854716e-06	2,74124306544396e-08	4,66956296555749e-10	FBtr0083423
20670	53,6035234851549	178,073758435404	-1,19410241554694	-124,470234950249	-4,47736735380109	7,55691515674783e-06	4,63301042157261e-08	4,66956296555749e-10	FBtr0301347
7302	804,323906257029	444,696110542723	0,592108620561745	359,627795714305	4,46979632347254	7,82941186816544e-06	1,13713970712923e-07	5,69029196297228e-09	FBtr0079195
25184	45,8814968912065	93,1541870252465	-0,702708531378865	-47,27269013404	-4,45570893086812	8,36164167594688e-06	5,61384080129515e-08	1,12200384689023e-09	FBtr0308229
5578	11221,1194595717	25829,6135913012	-0,833698778208936	-14608,4941317295	-4,43539992344809	9,1901517962345e-06	6,53356111155132e-08	1,12200384689023e-09	FBtr0077041
21077	11,3405904633247	31,8115358751124	-1,00389081587718	-20,4709454117877	-4,42638220161866	9,58266739048419e-06	6,94194059299197e-08	1,12200384689023e-09	FBtr0301788
7301	834,979584886589	456,902402898768	0,602442378169895	378,077181987821	4,42367701695386	9,7035054777983e-06	2,19916689762441e-07	5,69029196297228e-09	FBtr0079194
10623	295,256669056232	484,168140447005	-0,493927357988045	-188,911471390773	-4,41993315370895	9,87314368305903e-06	7,23399427250992e-08	1,12200384689023e-09	FBtr0083424
10489	54,080387894862	111,724117258138	-0,720823296655462	-57,6437293632757	-4,40777360782025	1,04438625638803e-05	7,78465541936162e-08	1,12200384689023e-09	FBtr0083253
13218	1393,95175191526	452,881436146434	1,12352281404794	941,070315768828	4,39944816744527	1,08526493964867e-05	2,75710453621641e-07	1,20985261756855e-08	FBtr0086633
8026	24,7040503610932	3,55629335476325	1,82673512041819	21,14775700633	4,39414345387347	1,11210363451519e-05	2,87926053716925e-07	1,20985261756855e-08	FBtr0080095
10621	296,299987597293	484,301007556592	-0,490680043541118	-188,001019959299	-4,39383292068695	1,11369422224339e-05	8,41597790746989e-08	1,12200384689023e-09	FBtr0083422
13357	453,549524789819	841,412854648834	-0,617470233312175	-387,863329859014	-4,38253104363131	1,17308444074204e-05	1,05373193963787e-07	2,44339043289739e-09	FBtr0086811
17797	54,080387894862	111,458383038964	-0,718452600073183	-57,3779951441018	-4,35345903809181	1,34006143581722e-05	1,72348791437294e-07	2,44339043289739e-09	FBtr0113241
18985	802,984048574556	441,797509213963	0,596974579134929	361,186539360593	4,34098191979455	1,41847396240014e-05	4,10345489181285e-07	1,20985261756855e-08	FBtr0290297
14133	1295,08230900319	739,122655334697	0,560575401610288	555,959653668492	4,32447491152753	1,52895602210101e-05	4,48357534323815e-07	1,20985261756855e-08	FBtr0087789
9037	54,4652922661727	180,035296640861	-1,18922437158167	-125,570004374688	-4,29573775669123	1,74113314270752e-05	3,05326108859968e-07	5,69029196297228e-09	FBtr0081397
8750	5,26222897700235	0,063286710958697	2,32529089979608	5,19894226604365	4,27996849667548	1,86919770106542e-05	8,43463987120459e-07	2,72895791763972e-08	FBtr0081054
10822	18,7249171969086	50,7625823817443	-0,980753889444025	-32,0376651848356	-4,26721590691361	1,97927582219481e-05	3,7103426674092e-07	5,69029196297228e-09	FBtr0083673
6393	20,1591839012737	45,1751704228961	-0,793394871943605	-25,0159865216224	-4,25086741173384	2,12944205528753e-05	4,08697655012139e-07	5,69029196297228e-09	FBtr0078079
6091	487,721209238875	305,905917886713	0,465857848833869	181,815291352161	4,21932685931	2,45032814656376e-05	1,42033752030215e-06	5,66036391388517e-08	FBtr0077720
6092	488,656806682309	306,937386325061	0,464411661328098	181,719420357247	4,20773427752253	2,57943926154081e-05	1,53061576978487e-06	5,66036391388517e-08	FBtr0077721
22608	30,1627094131221	11,769579067003	0,915924286911355	18,3931303461191	4,18891478215378	2,80291622560824e-05	1,70964241315596e-06	5,66036391388517e-08	FBtr0303922
9437	4,89186117317454	0,063286710958697	2,25885715123358	4,82857446221584	4,18711328245475	2,82524832473374e-05	1,72677977193372e-06	5,66036391388517e-08	FBtr0081900
11286	303,046480520603	503,601701898617	-0,507243290084384	-200,555221378014	-4,15491822670225	3,2540389860003e-05	1,29092477732446e-06	2,72895791763972e-08	FBtr0084264
4795	2463,66014224533	5443,30752152768	-0,792627691735469	-2979,64737928235	-4,14333130619257	3,42296884181525e-05	1,41250268727688e-06	2,72895791763972e-08	FBtr0076044
19749	5,59870434561891	0,329020930132638	1,9955862229808	5,26968341548627	4,13034942920057	3,62212265399009e-05	3,17495026598734e-06	1,2355570024025e-07	FBtr0300358
1926	12,8014813191596	3,32202757393719	1,24709434608315	9,47945374522244	4,11733382778641	3,83280698401656e-05	3,64004269351003e-06	1,2355570024025e-07	FBtr0072461
13217	1385,56404286782	464,475841461478	1,09223793526626	921,088201406345	4,10278658156413	4,08203756874226e-05	4,15986608422384e-06	1,2355570024025e-07	FBtr0086632
8498	13,2795702206147	3,11923023145901	1,33692571648196	10,1603399891556	4,09956008397672	4,13936199570308e-05	4,27515999555187e-06	1,2355570024025e-07	FBtr0080740
12233	172,097719366603	403,640180338476	-0,850798233654179	-231,542460971873	-4,09001493084842	4,31345420583984e-05	1,97193463256089e-06	2,72895791763972e-08	FBtr0085472
13512	2417,89363983118	7681,53812584178	-1,15578135834933	-5263,6444860106	-4,07935584182311	4,51606643827596e-05	2,10724711744684e-06	5,66036391388517e-08	FBtr0087004
5162	434,394525279903	276,703123873298	0,450352994430575	157,691401406605	4,06535783340782	4,79588217365823e-05	5,49732462995088e-06	2,49799117295167e-07	FBtr0076510
21078	8,40549667592004	26,7555923546121	-1,11859003394098	-18,350095678692	-4,05292801320666	5,05805699684281e-05	3,22730556229599e-06	5,66036391388517e-08	FBtr0301789
13294	122,035336279911	198,398934517708	-0,484397381155101	-76,3635982377964	-4,03045634471068	5,56686678550022e-05	4,17969489530027e-06	5,66036391388517e-08	FBtr0086726
13297	41,3765666585917	79,8849577925065	-0,65210066436012	-38,5083911339147	-3,99195760363772	6,55300902581146e-05	5,8113401084069e-06	1,2355570024025e-07	FBtr0086729
24919	2310,19936817947	1520,27643260254	0,418329220138343	789,922935576931	3,98066445660492	6,87228999911582e-05	1,09844587226834e-05	5,27094664974907e-07	FBtr0307366
15068	69,9395644140369	117,605233531878	-0,51682093681016	-47,6656691178415	-3,96162749796766	7,44406137758169e-05	7,09678400476125e-06	1,2355570024025e-07	FBtr0088962
9132	4,29273909835739	0,063286710958697	2,14106860957412	4,22945238739869	3,95922963582296	7,51919122992106e-05	1,35847900137035e-05	5,27094664974907e-07	FBtr0081511
10989	207,701300203274	114,091250148551	0,59713395100242	93,6100500547237	3,91537814229682	9,02626254684069e-05	1,8904564409484e-05	1,03773227533483e-06	FBtr0083884
9225	464,537076747796	250,584246805166	0,616328609892374	213,95282994263	3,89327822697492	9,8898614625309e-05	2,15855805898856e-05	1,03773227533483e-06	FBtr0081627
6591	157,681302327283	91,2206222445716	0,544994616113392	66,4606800827113	3,89203497250727	9,94069111195373e-05	2,17364040340287e-05	1,03773227533483e-06	FBtr0078326
9163	10,1496145974319	28,9199279025469	-1,016148561077	-18,7703133051151	-3,88948179780654	0,000100458502824585	1,39701881014272e-05	2,49799117295167e-07	FBtr0081552
13083	7,40938264580527	1,0632867109587	1,62125926049627	6,34609593484657	3,88102424315274	0,000104017470424544	2,30721532044461e-05	1,03773227533483e-06	FBtr0086465
2037	215,832406336507	334,926894626236	-0,438587889907821	-119,094488289729	-3,87290631698362	0,000107545174602874	1,64775714794005e-05	2,49799117295167e-07	FBtr0072608
10832	16,5571831686294	87,7031371895514	-1,64307111620234	-71,145954020922	-3,87130285740521	0,000108255190435225	1,67201278152988e-05	2,49799117295167e-07	FBtr0083686
9409	753,565700423624	1173,64360877078	-0,442814817191098	-420,077908347154	-3,86594983039757	0,000110657685730597	1,7529883567436e-05	2,49799117295167e-07	FBtr0081865
20251	161,024251162224	100,699642175985	0,467560072348032	60,324608986239	3,8610518717567	0,000112899929278321	2,54950697674209e-05	1,03773227533483e-06	FBtr0300896
4877	0,361531280837925	133,108725216381	-5,0439594814128	-132,747193935543	-3,85100520220383	0,000117633999791922	1,97905668455435e-05	2,49799117295167e-07	FBtr0076148
25084	0,361531280837925	133,108725216381	-5,0439594814128	-132,747193935543	-3,85100520220383	0,000117633999791922	1,97905668455435e-05	2,49799117295167e-07	FBtr0308057
22502	82,116867746158	41,67167540933	0,672465072824677	40,445192336828	3,83060024649639	0,000127831039931525	3,50072792603395e-05	2,11360261325827e-06	FBtr0303792
6041	8155,29030787282	5483,38100003915	0,396915080231723	2671,90930783368	3,8214276938801	0,000132681317338568	3,84153004439857e-05	2,11360261325827e-06	FBtr0077659
18861	8150,12091967847	5480,95093027204	0,396724276601544	2669,16998940643	3,8196963163311	0,000133616078681786	3,90585860822074e-05	2,11360261325827e-06	FBtr0290093
15413	26,7555705162559	99,1961471624192	-1,29686910907966	-72,4405766461633	-3,81696691421278	0,000135102278731702	2,49395600141411e-05	5,27094664974907e-07	FBtr0089419
11724	120,717283448663	191,115718572577	-0,457907234470637	-70,3984351239139	-3,81483308197354	0,000136275014916531	2,52623461550214e-05	5,27094664974907e-07	FBtr0084827
6349	120,432831891238	74,2975458336583	0,480450208398459	46,1352860575796	3,80139647444623	0,000143882854932276	4,5857811053701e-05	2,11360261325827e-06	FBtr0078029
21376	144,49816769781	90,4164262308543	0,466780414305884	54,0817414669554	3,80128288237964	0,000143948843791319	4,590001568151e-05	2,11360261325827e-06	FBtr0302178
13355	37,412690897609	86,912927888225	-0,835357279846636	-49,500236990616	-3,76698732028556	0,000165229389254007	3,31480652965038e-05	1,03773227533483e-06	FBtr0086809
3234	4,0300923921568	0,063286710958697	2,0847088596764	3,9668056811981	3,74784544122394	0,000178360099999608	6,57544595944331e-05	4,04791269854081e-06	FBtr0074098
5577	13998,7496494138	31164,8754410064	-0,800303985359492	-17166,1257915925	-3,74591351745973	0,00017973850814168	4,32701852951661e-05	1,03773227533483e-06	FBtr0077040
2701	133,776935921278	79,4409013130068	0,518616725184626	54,3360346082712	3,72865411636114	0,000192505163098211	7,28849111067567e-05	4,04791269854081e-06	FBtr0073425
2854	380,345315756002	600,028273323096	-0,455416426083835	-219,682957567094	-3,71742703823623	0,000201262084900344	5,69527447944077e-05	1,03773227533483e-06	FBtr0073613
10831	15,2318620536395	45,1297152721573	-1,06487106898255	-29,8978532185178	-3,70022841023921	0,000215405500603838	6,52135498250443e-05	1,03773227533483e-06	FBtr0083685
9379	3,78802604543255	0,063286710958697	2,02979302254801	3,72473933447385	3,69538800365919	0,000219551244548422	8,71573324172208e-05	7,94297897567017e-06	FBtr0081828
24620	6,07679324707394	0,860489368480519	1,57570281328551	5,21630387859342	3,68654486259273	0,000227319383276026	9,62846122929368e-05	7,94297897567017e-06	FBtr0306903
13570	3,68030494780533	0,063286710958697	2,0043507226659	3,61701823684664	3,66407449839571	0,000248234532089109	0,000119476971364672	7,94297897567017e-06	FBtr0087081
5575	9218,37339578644	18176,5759251527	-0,678908396856382	-8958,20252936629	-3,6536395934671	0,000258549119164675	8,75909820265572e-05	2,11360261325827e-06	FBtr0077038
9280	1,66749652809944	22,7730740805691	-2,3737242455979	-21,1055775524696	-3,65008989991739	0,000262148542379714	8,92959625830152e-05	2,11360261325827e-06	FBtr0081692
4890	235,440016421411	126,000339847073	0,623332610311543	109,439676574337	3,64800218742144	0,000264287388773932	0,000136065701478686	7,94297897567017e-06	FBtr0076173
7842	4134,98544836539	7689,82842169875	-0,620358768807375	-3554,84297333335	-3,63669322626644	0,000276160500417344	9,57306217377258e-05	2,11360261325827e-06	FBtr0079868
20482	78,9457514040225	46,9094362037222	0,516253131545991	32,0363152003004	3,6183074505506	0,00029653599893753	0,000166714559414905	1,47794787294026e-05	FBtr0301153
18426	8,88358557737507	2,05629335476325	1,30040364672842	6,82729222261182	3,60548898349519	0,000311565708793538	0,000179944896408633	1,47794787294026e-05	FBtr0114539
7722	1706,66586232684	1170,23101740056	0,377206250171673	536,434844926274	3,59807667710164	0,00032057911639094	0,000187595367487861	1,47794787294026e-05	FBtr0079725
7723	1706,3899035449	1170,09815029098	0,377158086951522	536,291753253926	3,59763438490489	0,000321124588980259	0,000188051870967357	1,47794787294026e-05	FBtr0079726
7724	1706,3899035449	1170,09815029098	0,377158086951522	536,291753253926	3,59763438490489	0,000321124588980259	0,000188051870967357	1,47794787294026e-05	FBtr0079727
24746	1706,3899035449	1170,09815029098	0,377158086951522	536,291753253926	3,59763438490489	0,000321124588980259	0,000188051870967357	1,47794787294026e-05	FBtr0307091
3848	1171,11171602746	2960,88472808714	-0,9272766365434	-1789,77301205968	-3,5951416895174	0,000324215074389178	0,000131822766484362	4,04791269854081e-06	FBtr0074859
9960	11,6105054532668	49,5318149435476	-1,41858580675021	-37,9213094902808	-3,59420866214146	0,000325379000434278	0,000133095880737731	4,04791269854081e-06	FBtr0082571
20890	302,007981279787	195,818515915055	0,432369240104689	106,189465364732	3,58671318392974	0,000334872306035905	0,000199323980857952	1,47794787294026e-05	FBtr0301576
21932	33,9450354140617	16,3010475053509	0,717923641203807	17,6439879087108	3,58577779513158	0,000336075034858441	0,000200289424617049	1,47794787294026e-05	FBtr0302924
2739	634,380265095469	431,077236803654	0,385989931634133	203,303028291815	3,58507932035874	0,000336975772705861	0,000201010342070466	1,47794787294026e-05	FBtr0073474
16515	442,173473652035	1331,40935297714	-1,10153637698811	-889,235879325106	-3,57984625220213	0,000343796426786946	0,000152693364453676	4,04791269854081e-06	FBtr0100432
7184	442,173473652035	1331,90935297714	-1,10191170746547	-889,735879325106	-3,57709539632476	0,000347433404433772	0,0001564469025778	4,04791269854081e-06	FBtr0079054
4024	26,937120276299	69,091253477614	-0,930742039866917	-42,1541332013149	-3,55732771860893	0,000374646650311394	0,000183419864899206	4,04791269854081e-06	FBtr0075071
5740	141,416641077321	214,996834846317	-0,417706371385659	-73,5801937689963	-3,55615047627826	0,000376328581736862	0,000185026210039231	4,04791269854081e-06	FBtr0077260
10863	93,9238032744513	58,6926521488531	0,466995779617864	35,2311511255982	3,55408905408086	0,000379290756886697	0,000232996356046189	1,47794787294026e-05	FBtr0083724
11722	45,1867413027491	136,881459449877	-1,10095330104207	-91,6947181471281	-3,54405853943774	0,000394017749481446	0,000201525637108037	4,04791269854081e-06	FBtr0084824
3534	3,61978836112427	0,063286710958697	1,9897683181527	3,55650165016557	3,53921069207481	0,00040132540220772	0,00025389006289675	2,78780287301648e-05	FBtr0074461
16795	0,314326769891769	7,51083820402448	-2,28618895662306	-7,19651143413271	-3,53443914163709	0,000408641527745113	0,000214651288899888	4,04791269854081e-06	FBtr0110777
19168	695,510151261293	447,444369694067	0,440695195458965	248,065781567226	3,51763636780705	0,000435408567598161	0,000310240894276049	2,78780287301648e-05	FBtr0299686
19169	695,510151261293	447,444369694067	0,440695195458965	248,065781567226	3,51763636780705	0,000435408567598161	0,000310240894276049	2,78780287301648e-05	FBtr0299687
20980	76,4234106311463	124,486353134682	-0,485394296703652	-48,062942503536	-3,49745526034405	0,000469719491930087	0,000265115731458934	7,94297897567017e-06	FBtr0301682
23968	0,422047867518987	6,01783156021992	-1,95569987755668	-5,59578369270094	-3,49385906044471	0,000476092287160723	0,000270022740050403	7,94297897567017e-06	FBtr0305908
9961	62,7573677999725	167,972366422291	-0,9795601310699	-105,214998622319	-3,47493995216634	0,000510967716302435	0,000295837830830557	7,94297897567017e-06	FBtr0082572
12095	4,40046019598461	0,461888039719608	1,62818633617177	3,938572156265	3,47402415842245	0,000512714868989406	0,000424153349962235	2,78780287301648e-05	FBtr0085312
6115	22,8727917014305	63,073771751657	-1,00062839340063	-40,2009800502265	-3,4691553587521	0,000522097446835845	0,00030373089861777	7,94297897567017e-06	FBtr0077749
6465	98,5073814697275	59,7940508200922	0,4959609684894	38,7133306496354	3,46473554933229	0,000530753112378601	0,000448414635650356	5,03198433975212e-05	FBtr0078172
2500	37,3933350298806	83,7660773953104	-0,799204140752353	-46,3727423654298	-3,45386804802008	0,000552607686240769	0,000332982056336029	1,47794787294026e-05	FBtr0073172
15901	5,73304959471594	0,594755149306578	1,73933498426681	5,13829444540936	3,44994947028865	0,000560691490887111	0,000487034980677548	5,03198433975212e-05	FBtr0091625
23979	873,618869658043	1287,18554560451	-0,387385362364249	-413,566675946464	-3,43332538181238	0,000596226112238307	0,000404613026454198	1,47794787294026e-05	FBtr0305945
7185	1184,57713372166	3281,33925296202	-1,01859614887305	-2096,76211924037	-3,43158347886606	0,000600068414538191	0,000410686931206149	1,47794787294026e-05	FBtr0079055
24971	237,560545938744	109,175167093833	0,775002065431915	128,385378844911	3,41962843309509	0,000627067235546841	0,000566231697707193	5,03198433975212e-05	FBtr0307509
10007	39,1350039678965	98,360482710354	-0,913996924233939	-59,2254787424575	-3,41789745067777	0,000631068795818202	0,000458409240777857	1,47794787294026e-05	FBtr0082625
21933	34,3154032178895	17,8325159436987	0,641383599375014	16,4828872741907	3,41564585652846	0,000636309418852177	0,000576633947055831	5,03198433975212e-05	FBtr0302925
12001	54,6988658374075	87,3534893541586	-0,464728126651537	-32,6546235167511	-3,41295542098518	0,000642624532847913	0,000475641783898303	1,47794787294026e-05	FBtr0085181
14550	932,689888718217	1382,23798412425	-0,393212153972888	-449,548095406035	-3,41163457396292	0,000645746175453876	0,00048024749343113	1,47794787294026e-05	FBtr0088316
10593	90,9003442571478	51,6052401900049	0,561983721778381	39,2951040671429	3,40531433273368	0,000660879359103195	0,000603619262935256	5,03198433975212e-05	FBtr0083384
20979	74,3500856247593	123,360479381291	-0,50366851103398	-49,0103937565314	-3,39919147620519	0,00067585382943447	0,000523635783668126	1,47794787294026e-05	FBtr0301681
4396	16,6249680390519	6,81503421774175	0,850605805602595	9,80993382131013	3,39623773740831	0,000683189928519123	0,000627326781480455	5,03198433975212e-05	FBtr0075544
10081	247,939337221412	164,101735189249	0,411669869884467	83,8376020321627	3,39280951506679	0,000691797270982564	0,000636281091089433	5,03198433975212e-05	FBtr0082722
3732	212,8113963027	85,8185259022446	0,90470880889187	126,992870400455	3,38608821109824	0,00070896590387215	0,00065747709460233	9,10124891629758e-05	FBtr0074730
2676	13,0774401010951	4,6506986698069	0,969277229772954	8,42674143128823	3,37183305239312	0,000746696959368798	0,000743666476390831	9,10124891629758e-05	FBtr0073400
14222	313,916515446968	200,822010928621	0,445812918647164	113,094504518347	3,37158154006143	0,000747379110292323	0,000745187167449295	9,10124891629758e-05	FBtr0087905
14177	96,2137949678406	145,982854792053	-0,415152339815845	-49,7690598242123	-3,3681396791482	0,000756772451557586	0,000631911424454809	2,78780287301648e-05	FBtr0087847
1750	705,623768187519	1050,32194434736	-0,397537409884666	-344,698176159838	-3,36776145827562	0,000757811329819003	0,000633230256574635	2,78780287301648e-05	FBtr0072240
2412	25,5307022151517	55,4129312172882	-0,76451898529832	-29,8822290021365	-3,36633463837128	0,000761742380142483	0,000638205486805135	2,78780287301648e-05	FBtr0073069
13687	39,4860159039959	21,3185292313078	0,605770217070209	18,1674866726881	3,36510060501443	0,00076515754232731	0,000784372124745638	9,10124891629758e-05	FBtr0087223
14435	24,8577514779186	45,3080375324831	-0,591375106180635	-20,4502860545644	-3,36126449007403	0,000775864908636459	0,000655884771348974	2,78780287301648e-05	FBtr0088157
413	622,918219044536	434,367442775917	0,360176336795654	188,550776268619	3,35602145981819	0,000790724328660231	0,000839266351307357	9,10124891629758e-05	FBtr0070507
22717	55,7022481512637	33,8360109572648	0,492762073223997	21,8662371939989	3,34434262697139	0,000824778080439792	0,000909878780386434	9,10124891629758e-05	FBtr0304125
13117	15,9653293775537	31,3115358751124	-0,658572067033274	-15,3462064975587	-3,34384426979962	0,000826261048149535	0,000716627971151406	2,78780287301648e-05	FBtr0086514
8414	3,98288788121064	0,196153820545667	1,86245209162762	3,78673406066498	3,33726718209768	0,000846065722880596	0,000952658256375315	9,10124891629758e-05	FBtr0080621
18371	3,98288788121064	0,196153820545667	1,86245209162762	3,78673406066498	3,33726718209768	0,000846065722880596	0,000952658256375315	9,10124891629758e-05	FBtr0114463
5975	1287,4436710054	866,409369622457	0,395867734007371	421,034301382944	3,33582069979684	0,000850479967319018	0,000961403961551713	9,10124891629758e-05	FBtr0077572
18370	3,70692909927515	0,196153820545667	1,79891758796473	3,51077527872948	3,33230275488723	0,000861305011210511	0,000982674120881231	9,10124891629758e-05	FBtr0114462
21693	8,28446350255792	2,25909069724143	1,15808348213492	6,02537280531649	3,33130435795106	0,000864400365980567	0,000988710617316479	9,10124891629758e-05	FBtr0302576
12057	147,963374197861	87,0807617787892	0,527776929998072	60,8826124190719	3,32855702930648	0,00087297130180608	0,00100532148516754	9,10124891629758e-05	FBtr0085255
7921	95,6885015554395	144,468868079662	-0,410209192392653	-48,7803665242226	-3,32644461297603	0,000879614991023958	0,000777299467509085	2,78780287301648e-05	FBtr0079969
11108	102,395058251545	53,458386368027	0,645496490252885	48,9366718835177	3,32470018741572	0,000885136629363847	0,00102864067964979	9,10124891629758e-05	FBtr0084043
54	10,0346252160632	2,99335647806749	1,10380445589499	7,04126873799573	3,32222767799962	0,000893017936906881	0,00104358993854253	9,10124891629758e-05	FBtr0070073
19347	94,7335482442774	147,318519244118	-0,439653022772248	-52,5849709998407	-3,32192943779814	0,000893972983567082	0,000793043596093753	2,78780287301648e-05	FBtr0299905
25413	289,081449564521	198,944389668446	0,372901154145565	90,1370598960748	3,31895328536096	0,000903555435923131	0,00106338753484413	9,10124891629758e-05	FBtr0308706
22501	79,6259704249971	50,6751704228961	0,44834556481584	28,950800002101	3,31870117230066	0,000904371533970938	0,00106491185802126	9,10124891629758e-05	FBtr0303791
1749	718,400193594457	1068,36390115547	-0,396629053470499	-349,963707561009	-3,31688047546288	0,000910285499772678	0,000810649006535983	2,78780287301648e-05	FBtr0072239
17492	12,0074974085644	26,6227252450251	-0,77404368921979	-14,6152278364607	-3,31397761969853	0,000919788689933254	0,000820771079903275	2,78780287301648e-05	FBtr0112854
10224	835,404425485105	588,084216843596	0,350794262267748	247,320208641508	3,30669178325985	0,000944047025275729	0,00113752289227887	0,000159062807276188	FBtr0082901
13579	3,55927177444321	0,063286710958697	1,97497011639481	3,49598506348451	3,29836577322889	0,000972493627647619	0,00118786352139267	0,000159062807276188	FBtr0087092
17669	3,55927177444321	0,063286710958697	1,97497011639481	3,49598506348451	3,29836577322889	0,000972493627647619	0,00118786352139267	0,000159062807276188	FBtr0113086
11571	19,9776341412305	9,14370531361145	0,75302786964693	10,8339288276191	3,29651458378416	0,000978925320941126	0,00119905616239482	0,000159062807276188	FBtr0084623
14178	96,1060738702134	144,451386353705	-0,405756803934943	-48,3453124834917	-3,2933191596028	0,000990120120744287	0,000933661139091326	5,03198433975212e-05	FBtr0087848
19712	2,81853616678759	0,063286710958697	1,77349029684905	2,75524945582889	3,28847736664155	0,00100730883357647	0,00124765069516369	0,000159062807276188	FBtr0300319
10591	90,9741729195637	50,5423033133091	0,583401903633391	40,4318696062546	3,28681818193175	0,00101326232267374	0,00125768243927603	0,000159062807276188	FBtr0083382
7207	66,7018876932269	102,832509285572	-0,430250696315945	-36,1306215923454	-3,28633792576231	0,00101499164694463	0,000989925387773526	5,03198433975212e-05	FBtr0079082
3997	93,1649362908153	140,014323230401	-0,405585521546699	-46,8493869395856	-3,27703251701789	0,00104904287315355	0,00106492098936035	5,03198433975212e-05	FBtr0075040
9499	52,1886126485182	82,1576853678759	-0,450308453427979	-29,9690727193576	-3,27691070055681	0,00104949556333467	0,00106590275158411	5,03198433975212e-05	FBtr0081982
22092	38,9667662835882	19,9339146149378	0,658262956273479	19,0328516686504	3,27445019125496	0,00105867800871762	0,00133246164675093	0,000159062807276188	FBtr0303151
21291	59,6322314770352	26,1611870395684	0,813337156365462	33,4710444374668	3,2688695156157	0,00107978084118399	0,00136620346564328	0,000159062807276188	FBtr0302051
16763	5,92186763850056	1,25909069724143	1,29491195857351	4,66277694125913	3,26744629155534	0,0010852245547297	0,00137480854710516	0,000159062807276188	FBtr0100867
10594	96,857672570108	56,0982468338094	0,542413532930279	40,7594257362986	3,26548564232393	0,00109276545200876	0,00138666300265029	0,000159062807276188	FBtr0083385
10592	91,6338115810619	50,6751704228961	0,587987532293808	40,9586411581659	3,26441311383515	0,00109691100463416	0,00139314771245331	0,000159062807276188	FBtr0083383
21044	39,2100571220604	21,8185292313078	0,576187242935324	17,3915278907526	3,25529957279044	0,00113272815666843	0,00144824990281092	0,000159062807276188	FBtr0301751
9856	15,0370002178614	53,7276189298303	-1,24996606287583	-38,6906187119689	-3,24647234845332	0,00116844798132032	0,00131121626655261	5,03198433975212e-05	FBtr0082435
16730	127,757866529889	85,5178249020934	0,399488278554605	42,2400416277952	3,23581666826253	0,00121295260705678	0,00156604722316638	0,000159062807276188	FBtr0100833
10590	91,0346895062448	50,5423033133091	0,584063255090197	40,4923861929357	3,22314983385429	0,00126789213257905	0,00170003795261936	0,000275122808915838	FBtr0083381
19050	21,1153617041838	38,0318149435476	-0,578080010291717	-16,9164532393638	-3,22190076929663	0,00127343230040644	0,00150924736990412	9,10124891629758e-05	FBtr0299542
18654	7,49047959196267	21,6472003271776	-1,01946031043609	-14,1567207352149	-3,22124071731317	0,00127636894720373	0,00151456696380243	9,10124891629758e-05	FBtr0273357
13872	8,22394691587686	2,32202757393719	1,12861613903831	5,90191934193966	3,21353574257973	0,00131111478317836	0,001823627433498	0,000275122808915838	FBtr0087469
8650	3484,97477643178	2109,11907043642	0,502096873352358	1375,85570599535	3,21108931584232	0,00132232828803858	0,0018550763350998	0,000275122808915838	FBtr0080932
56	8,82306899069401	2,75909069724143	1,05104363609554	6,06397829345258	3,2100715732235	0,00132701925149203	0,00186815945219697	0,000275122808915838	FBtr0070075
7121	145,597183525306	98,6367052992895	0,387772281621251	46,9604782260167	3,2053420608578	0,00134902058741626	0,00192895749970812	0,000275122808915838	FBtr0078980
10459	29,9605792936026	15,6751737519593	0,632955783124883	14,2854055416432	3,2001777680425	0,00137342848749533	0,00199534466516355	0,000275122808915838	FBtr0083220
16167	12,0813260709804	4,61923023145901	0,899209574434413	7,46209583952134	3,1929436578966	0,00140830421812543	0,00208833940507383	0,000275122808915838	FBtr0091929
22249	4,18501800073017	0,594755149306578	1,45383902756267	3,59026285142359	3,19115263317542	0,00141706396841523	0,00211136309074627	0,000275122808915838	FBtr0303391
21430	3,4781748282858	0,329020930132638	1,56833300497553	3,14915389815317	3,18293744738155	0,00145789106529071	0,00221696959255606	0,000275122808915838	FBtr0302241
23438	238,820609833553	140,32900761388	0,530257674221924	98,4916022196738	3,18222029608626	0,00146150606413342	0,00222618859763569	0,000275122808915838	FBtr0304945
5111	917,000253041845	1509,16105387704	-0,497987581257627	-592,160800835194	-3,17781156978205	0,00148391156419625	0,00186457792355231	9,10124891629758e-05	FBtr0076453
4543	10,2101311841129	3,3919578068284	1,01227780986959	6,81817337728453	3,17069228388027	0,00152076146295488	0,00237438159928437	0,000275122808915838	FBtr0075741
23949	18,1596875573027	5,61223687526357	1,11607264441459	12,5474506820392	3,17017060620424	0,0015234945749758	0,0023810877841255	0,000275122808915838	FBtr0305704
4879	0,0383679879562715	64,528313271855	-4,79403572400497	-64,4899452838987	-3,13579600454051	0,00171388373369341	0,00229991123129478	0,000159062807276188	FBtr0076150
14585	7,44327508101652	2,09475514930658	1,11883351155952	5,34851993170994	3,13162808720213	0,00173839937143394	0,00287655321909917	0,000464557481680303	FBtr0088364
1412	54,288561806375	33,9304162723085	0,464541078333998	20,3581455340665	3,12921719420591	0,00175272700829088	0,0029075453332104	0,000464557481680303	FBtr0071803
23144	49,9603620335579	77,9059378610928	-0,440711544661105	-27,9455758275349	-3,12630867400969	0,00177015645236667	0,00246062436864187	0,000159062807276188	FBtr0304601
23145	49,9603620335579	77,9059378610928	-0,440711544661105	-27,9455758275349	-3,12630867400969	0,00177015645236667	0,00246062436864187	0,000159062807276188	FBtr0304602
784	1,88293872335388	8,01783156021992	-1,27382731302762	-6,13489283686604	-3,12504161345723	0,00177779908136011	0,00248208807499554	0,000159062807276188	FBtr0070973
5901	62,615754267134	29,8604860394173	0,731828448210124	32,7552682277168	3,12425636488074	0,00178255073905409	0,00297131696835691	0,000464557481680303	FBtr0077478
14140	1978,730249864	4621,58745219023	-0,848138426104163	-2642,85720232623	-3,120073860768	0,00180805697435593	0,00256624063167696	0,000159062807276188	FBtr0087797
23746	4,06398482736805	11,8779710944375	-0,997722260498642	-7,81398626706946	-3,11601187437535	0,00183314890670139	0,00263504972132587	0,000159062807276188	FBtr0305318
14678	69,4735630965688	31,4199279025469	0,784886986778129	38,0536351940219	3,11566142376891	0,00183532865509295	0,00308180523811194	0,000464557481680303	FBtr0088467
11830	31,7252775745907	8,70664219030721	1,25282596166732	23,0186353842835	3,10855849369617	0,00188002426889078	0,00317311365357611	0,000464557481680303	FBtr0084961
5460	250,793334062659	176,185648805468	0,352248760207777	74,6076852571912	3,10819211878257	0,00188235659788538	0,00317782341595365	0,000464557481680303	FBtr0076888
5475	230,535723916749	161,50033651801	0,354973935053232	69,0353873987387	3,10705382932734	0,00188961987250713	0,00319245616686519	0,000464557481680303	FBtr0076908
8036	441,031993947091	259,192635503537	0,530751723329987	181,839358443555	3,10226808546791	0,00192043956368426	0,00325397707220239	0,000464557481680303	FBtr0080108
12090	45,9759059130988	76,4374062994407	-0,504058160165526	-30,4615003863419	-3,10172848680052	0,00192394332734747	0,00287700693169578	0,000159062807276188	FBtr0085307
2982	890,540327252276	444,426884639047	0,694479722626396	446,113442613229	3,09746300409808	0,00195184757467404	0,00331574656191468	0,000464557481680303	FBtr0073777
10433	179,231486977974	113,203137189551	0,457873005936081	66,0283497884222	3,09649429545735	0,001958236298224	0,00332819934550188	0,000464557481680303	FBtr0083187
14072	4,05067275163314	0,461888039719608	1,55413229745209	3,58878471191353	3,09447475923295	0,00197161710096405	0,00335416055457108	0,000464557481680303	FBtr0087717
24291	209,232346246281	115,727612271704	0,590281732801981	93,5047339745776	3,09008947049286	0,00200096209348044	0,00341053359528954	0,000464557481680303	FBtr0306337
22797	7,55099617864374	2,25909069724143	1,07089466474927	5,29190548140231	3,08956059994812	0,00200452808826834	0,00341733224471044	0,000464557481680303	FBtr0304215
10195	23,1148580481548	41,3849611215697	-0,573050747144956	-18,270103073415	-3,08249467316969	0,00205273404308826	0,00320282318967437	0,000159062807276188	FBtr0082860
6645	14,7065686412383	29,154193683373	-0,66787607306293	-14,4476250421347	-3,0766345929412	0,00209351764941879	0,00330209156401488	0,000159062807276188	FBtr0078395
8729	2,43485628722488	0,063286710958697	1,65062501168067	2,37156957626618	3,07200899261908	0,00212623319549143	0,00369241871112596	0,000766473784418589	FBtr0081028
22525	38,4899018738812	61,2171272310055	-0,459258794932141	-22,7272253571244	-3,06501983983275	0,00217655558206387	0,0034988427371195	0,000275122808915838	FBtr0303836
5965	2,86574067773375	0,196153820545667	1,57583268766419	2,66958685718808	3,06157182280253	0,00220178161958962	0,00395550789953341	0,000766473784418589	FBtr0077561
3844	153,311863168767	528,710103913241	-1,23565533703112	-375,398240744474	-3,05931416577444	0,00221844373501145	0,00359549550742324	0,000275122808915838	FBtr0074854
3845	153,311863168767	528,710103913241	-1,23565533703112	-375,398240744474	-3,05931416577444	0,00221844373501145	0,00359549550742324	0,000275122808915838	FBtr0074855
4880	5,65922093229997	1,36048936848052	1,19711074306431	4,29873156381945	3,05357605796667	0,00226131391655793	0,00415705672151656	0,000766473784418589	FBtr0076156
3133	4,0300923921568	0,594755149306578	1,42021160458127	3,43533724285022	3,05057704564968	0,00228402071590206	0,00423265266662138	0,000766473784418589	FBtr0073973
3843	153,311863168767	527,912901255719	-1,23414780021581	-374,601038086952	-3,0468001923597	0,00231291399203792	0,00380747926003169	0,000275122808915838	FBtr0074853
12669	145,542710730619	71,6681770667006	0,704899930291741	73,8745336639179	3,04414990950424	0,00233338835625152	0,00439466114804006	0,000766473784418589	FBtr0085991
1372	60,8922167050985	26,1996488341118	0,832632650318028	34,6925678709868	3,0414482361737	0,00235443044529871	0,00446276208501503	0,000766473784418589	FBtr0071760
11992	974,501199656569	540,514296597895	0,588992996672972	433,986903058675	3,03559256260422	0,00240063524173606	0,00461036573945885	0,000766473784418589	FBtr0085172
5987	28,667926122076	15,9653830532857	0,571809504833769	12,7025430687902	3,0314188723852	0,00243407320902889	0,00471557172840865	0,000766473784418589	FBtr0077588
3790	9,49601972792713	2,99335647806749	1,05132397094907	6,50266324985964	3,02592700467507	0,00247872135186555	0,00485400494776746	0,000766473784418589	FBtr0074797
17396	0,469252378465143	4,79055913558931	-1,69715418550428	-4,32130675712417	-3,02035539518045	0,00252478237313714	0,00425544787537358	0,000275122808915838	FBtr0112733
20845	83,3828967662148	125,451386353705	-0,406474269828447	-42,0684895874903	-3,00714862699333	0,00263710794130279	0,00447916740771952	0,000275122808915838	FBtr0301531
8206	2,32713518959766	0,063286710958697	1,61323042320726	2,26384847863896	3,00661725682496	0,00264172147975517	0,00534074474213032	0,000766473784418589	FBtr0080337
11640	951,960787434265	684,650638746669	0,329410213440896	267,310148687596	3,00523236868553	0,00265378024677765	0,00537565354432887	0,000766473784418589	FBtr0084708
2053	1044,71860575878	1935,96523324544	-0,616638210761034	-891,246627486664	-3,00450772687412	0,00266011001930933	0,00452390363169738	0,000275122808915838	FBtr0072628
17260	80,3134577297131	53,573771751657	0,401794249930525	26,7396859780561	3,0042454447032	0,00266240446262067	0,0054005308850346	0,000766473784418589	FBtr0112529
16039	3,32324921971243	0,329020930132638	1,52861051887562	2,99422828957979	3,00423772910506	0,00266247198601932	0,00540072537170959	0,000766473784418589	FBtr0091799
25047	40,6164751832077	63,091253477614	-0,436067039731917	-22,4747782944063	-3,0016100843166	0,00268555918172564	0,0045729890119122	0,000275122808915838	FBtr0307885
8662	15,2657544888507	29,4444029846994	-0,641502278130021	-14,1786484958486	-2,99702640079155	0,00272627101947909	0,0046506355277074	0,000275122808915838	FBtr0080945
8663	15,2657544888507	29,4444029846994	-0,641502278130021	-14,1786484958486	-2,99702640079155	0,00272627101947909	0,0046506355277074	0,000275122808915838	FBtr0080946
2517	4,77082799981242	0,993356478067489	1,26116120958123	3,77747152174493	2,98961312241276	0,00279330993795956	0,00576936706031699	0,00124749546213404	FBtr0073194
17708	41,6005016293356	20,9199279025469	0,675737956683698	20,6805737267886	2,98769624866189	0,00281088766040782	0,0058176855957305	0,00124749546213404	FBtr0113134
2951	80,2117804240793	42,5353099571137	0,628863602097684	37,6764704669657	2,98594956604461	0,00282699262742803	0,00586171413222678	0,00124749546213404	FBtr0073735
572	9,13292020784075	3,29055913558931	0,932672883139246	5,84236107225144	2,98138451573288	0,00286948250266161	0,00597678511436674	0,00124749546213404	FBtr0070696
18155	115,245312320899	75,126216929528	0,425589185987038	40,119095391371	2,98087809411144	0,00287423184602553	0,00598955045743552	0,00124749546213404	FBtr0113750
11641	972,289777259095	696,825462664365	0,332915752939743	275,46431459473	2,98048023813257	0,00287796806687068	0,00599957919208543	0,00124749546213404	FBtr0084709
13402	24,6556213583991	11,6681803957639	0,726257004555328	12,9874409626352	2,96917250198133	0,00298602917538049	0,00628461270011913	0,00124749546213404	FBtr0086865
12946	6,37937618047925	1,65769202600234	1,15948883243672	4,72168415447691	2,96434566230976	0,00303327355586669	0,00640628259282818	0,00124749546213404	FBtr0086328
20210	27,9538146658902	14,2381106286551	0,657845536072277	13,7157040372351	2,96433863728364	0,00303334280985035	0,00640645967229077	0,00124749546213404	FBtr0300854
9558	64,7701762196784	42,5877584640479	0,415296282090285	22,1824177556305	2,96125348878574	0,00306389653294725	0,00648422684755898	0,00124749546213404	FBtr0082060
411	7,01239069050765	2,15769202600234	1,03909566264537	4,85469866450531	2,95832295866271	0,00309317864661596	0,00655809656561709	0,00124749546213404	FBtr0070505
23708	2,2666186029166	0,063286710958697	1,59159237831359	2,2033318919579	2,95817206562789	0,00309469326829404	0,00656190011837745	0,00124749546213404	FBtr0305280
17829	20,1458718255388	10,0737750807202	0,669138501212908	10,0720967448186	2,95787585491465	0,00309766851472948	0,00656936668618395	0,00124749546213404	FBtr0113279
9015	20,0708186713749	5,91643288898084	1,16501116364602	14,154385782394	2,95617423357054	0,00311481079312448	0,00661225936554705	0,00124749546213404	FBtr0081372
20424	7,57157653812008	1,12622358765446	1,60208831163066	6,44535295046562	2,95478865017781	0,00312883311586964	0,00664718569295883	0,00124749546213404	FBtr0301087
5441	0,0383679879562715	3,45489468352416	-1,99416693232615	-3,41652669556789	-2,95232704671062	0,00315388694932173	0,00601365747511152	0,000464557481680303	FBtr0076862
17182	413,008904838277	594,720582295813	-0,36425301387925	-181,711677457536	-2,95042945695249	0,00317332500588563	0,00607543717382488	0,000464557481680303	FBtr0112426
12480	37,1282393401841	82,2520906829195	-0,788094464205186	-45,1238513427354	-2,94851650000156	0,00319303094093071	0,00613771718117306	0,000464557481680303	FBtr0085766
16697	245,208743870276	113,346495997963	0,7692958518019	131,862247872313	2,94616342427863	0,00321742360817079	0,00686460130672493	0,00124749546213404	FBtr0100644
18897	28,1026964824701	15,9339146149378	0,554153832124623	12,1687818675322	2,94556200126	0,00322368532090089	0,00687976134499608	0,00124749546213404	FBtr0290199
6094	1,02116994233614	9,45489468352416	-1,87858462050872	-8,43372474118802	-2,94418391758313	0,00323807512711394	0,00627877276777383	0,000464557481680303	FBtr0077723
7266	2,21941409197044	0,063286710958697	1,57438297451044	2,15612738101174	2,93768885696524	0,00330668702357673	0,00707821927747492	0,00124749546213404	FBtr0079154
10595	197,667477064712	108,451389682768	0,598210700387964	89,216087381944	2,93766465037509	0,00330694519311336	0,00707882945171445	0,00124749546213404	FBtr0083387
19865	197,667477064712	108,584256792355	0,596991935216475	89,083220272357	2,93651217903248	0,00331925786295528	0,00710787973598878	0,00124749546213404	FBtr0300485
15788	263,63754434002	189,461871394403	0,329646593609594	74,1756729456164	2,93098751274499	0,00337886363205397	0,00724713970735505	0,00124749546213404	FBtr0089971
6288	7,6792976357473	1,12622358765446	1,61534577387273	6,55307404809284	2,93074849790967	0,00338146422806962	0,00725316454168742	0,00124749546213404	FBtr0077951
4990	8,12349410199107	2,12622358765446	1,18894343473336	5,99727051433661	2,92400484269437	0,00345559370698911	0,00742315150258542	0,00124749546213404	FBtr0076299
8205	71,7660037734541	129,112226888074	-0,58419331476155	-57,3462231146198	-2,9186880334258	0,00351507808102758	0,00710884050761079	0,000464557481680303	FBtr0080336
2639	479,766912232186	674,741545719083	-0,340728455866572	-194,974633486897	-2,91601150140731	0,00354537431062885	0,007195980175703	0,000464557481680303	FBtr0073354
12636	2,34044726533256	0,063286710958697	1,61792805233621	2,27716055437387	2,90112257406927	0,00371828401643137	0,00839734101448002	0,00195967000413763	FBtr0085944
24091	2,34044726533256	0,063286710958697	1,61792805233621	2,27716055437387	2,90112257406927	0,00371828401643137	0,00839734101448002	0,00195967000413763	FBtr0306060
21406	89,7045490910094	49,1227219159619	0,597631027200273	40,5818271750475	2,90047384634269	0,00372598930369072	0,00842703510913964	0,00195967000413763	FBtr0302213
14372	3,04729043777693	0,329020930132638	1,45369393181385	2,71826950764429	2,8993212235722	0,00373971543616047	0,00847979389876973	0,00195967000413763	FBtr0088080
6838	78,6407194871213	33,1017451764388	0,856649521841367	45,5389743106825	2,89898754778588	0,00374369762022053	0,00849506717903583	0,00195967000413763	FBtr0078618
9170	26,0293714760831	14,6052435190681	0,563210540344469	11,424127957015	2,89519972972379	0,00378917352927077	0,00866844627704702	0,00195967000413763	FBtr0081562
1635	2288,8771853085	3328,38818981008	-0,374358562214934	-1039,51100450157	-2,89495878131922	0,00379208322797853	0,00788139212976975	0,000766473784418589	FBtr0072101
1844	2,15889750528938	0,063286710958697	1,55187808995059	2,09561079433068	2,89457796362657	0,00379668613235506	0,00869690626201507	0,00195967000413763	FBtr0072350
15221	32,0811088109357	18,9269212587424	0,51707283821785	13,1541875521933	2,89195973968605	0,00382847003356468	0,00881674974387111	0,00195967000413763	FBtr0089170
22280	0,253810183210707	3,79055913558931	-1,73903174815583	-3,5367489523786	-2,88617894180941	0,00389950377830428	0,0081672367583799	0,000766473784418589	FBtr0303425
5229	26,0487273438115	48,2206255736349	-0,607120651281203	-22,1718982298234	-2,88244347921096	0,00394603922273973	0,00828885195623718	0,000766473784418589	FBtr0076589
2059	6177,94830529912	11940,2301085663	-0,658888097558134	-5762,28180326718	-2,88170523527212	0,00395529554516405	0,0083128869131732	0,000766473784418589	FBtr0072634
10596	201,288833665085	109,717123901942	0,604769498760047	91,5717097631428	2,88089737558016	0,00396544732084836	0,00932310529714981	0,00195967000413763	FBtr0083388
47	76,6981449213338	37,2765690941352	0,714686382030475	39,4215758271986	2,87754440514535	0,00400783499107216	0,00947658019486564	0,00195967000413763	FBtr0070066
19536	280,9429964808	673,881422830181	-0,873865932195737	-392,938426349381	-2,87743181061959	0,00400926550367475	0,00845201650447481	0,000766473784418589	FBtr0300127
10460	28,2576220910434	15,4094395327854	0,591990233942059	12,848182558258	2,87381771659112	0,00405542950035498	0,00964716122318011	0,00195967000413763	FBtr0083221
8180	3,06787079725328	10,3150342177417	-1,10896822078516	-7,24716342048847	-2,87324329494995	0,0040628110504497	0,00858838171988453	0,000766473784418589	FBtr0080297
9023	2,20610201623553	0,063286710958697	1,56947575382094	2,14281530527684	2,87227099629947	0,0040753332763197	0,00971795896600872	0,00195967000413763	FBtr0081383
9314	2,20610201623553	0,063286710958697	1,56947575382094	2,14281530527684	2,87227099629947	0,0040753332763197	0,00971795896600872	0,00195967000413763	FBtr0081739
13826	40,3816771202249	64,1926521488531	-0,458965656533866	-23,8109750286281	-2,87078234818743	0,00409457344632891	0,00866850259368592	0,000766473784418589	FBtr0087408
20370	56,7382984085832	85,2695724088765	-0,404441082734232	-28,5312740002933	-2,8703133757509	0,00410065177759655	0,00868377089691613	0,000766473784418589	FBtr0301031
7876	31,7773013857824	16,9653830532857	0,614143429071732	14,8119183324967	2,86680780194427	0,00414634737332653	0,00996802475429037	0,00195967000413763	FBtr0079910
5446	3,64641251259408	0,594755149306578	1,3317127752642	3,05165736328751	2,86599197741603	0,00415704780385129	0,0100053673400539	0,00195967000413763	FBtr0076869
1543	2,11169299434322	0,063286710958697	1,53396519265401	2,04840628338453	2,86517134075862	0,00416783662131559	0,0100429301905196	0,00195967000413763	FBtr0071990
19919	147,576099509801	104,528313271855	0,343496363476304	43,0477862379458	2,86462553089488	0,00417502638204703	0,0100679134448125	0,00195967000413763	FBtr0300539
19343	6,73643190857215	2,12622358765446	1,01358133853949	4,61020832091769	2,86454374674819	0,00417610466454099	0,0100716569354851	0,00195967000413763	FBtr0299899
19344	6,73643190857215	2,12622358765446	1,01358133853949	4,61020832091769	2,86454374674819	0,00417610466454099	0,0100716569354851	0,00195967000413763	FBtr0299900
6757	2,9129451886799	27,5562900257	-2,10663723994703	-24,6433448370201	-2,86345089487596	0,00419053762676325	0,00890719221285782	0,000766473784418589	FBtr0078522
18392	89,4419023848088	128,18915047716	-0,358235877342805	-38,7472480923517	-2,86227599009346	0,00420610469859195	0,0089454435067261	0,000766473784418589	FBtr0114500
15789	289,473622219573	210,465366407969	0,31809598122307	79,0082558116038	2,85440663880469	0,00431173027289256	0,0105356609089796	0,00195967000413763	FBtr0089972
3069	5,55149983467275	13,8325159436987	-0,862224650339055	-8,28101610902598	-2,84715760356984	0,00441115179084095	0,00943765177274278	0,000766473784418589	FBtr0073894
16250	320,321792368162	813,248549062468	-0,930765605487703	-492,926756694306	-2,84602970485766	0,00442680651824023	0,00947437269322567	0,000766473784418589	FBtr0100081
13248	823,982394328122	2045,80441601451	-0,909034932752858	-1221,82202168639	-2,84331712877031	0,0044646622137976	0,00956268584557873	0,000766473784418589	FBtr0086671
17303	147,388505957764	205,105226873752	-0,329499304056422	-57,7167209159878	-2,83692980344453	0,0045549625240231	0,00977063755511967	0,000766473784418589	FBtr0112596
7874	19,505589031769	8,28356577939387	0,823129235686914	11,2220232523751	2,83346730965004	0,00460460173642563	0,0114941129629792	0,00306755806097668	FBtr0079908
10114	1,45205433284501	17,5143332175906	-2,22228540883892	-16,0622788847456	-2,83259411607886	0,00461719717364395	0,00998566309417415	0,00124749546213404	FBtr0082761
7159	309,341430027181	210,283545805014	0,38522889290164	99,0578842221668	2,82789562315403	0,00468550806153178	0,0117491447420256	0,00306755806097668	FBtr0079028
2279	685,230588300763	507,69960555629	0,299610527435997	177,530982744474	2,82513313890846	0,0047260973718577	0,0118755914242357	0,00306755806097668	FBtr0072912
14011	3,10780702445799	0,329020930132638	1,470609992029	2,77878609432536	2,82012061494768	0,00480056016277852	0,0121050287596178	0,00306755806097668	FBtr0087639
14154	2,09838091860832	0,063286710958697	1,52885505221221	2,03509420764962	2,81833795949624	0,00482729699339357	0,0121866259190297	0,00306755806097668	FBtr0087817
18780	2,09838091860832	0,063286710958697	1,52885505221221	2,03509420764962	2,81833795949624	0,00482729699339357	0,0121866259190297	0,00306755806097668	FBtr0289995
4881	2,8451603182574	214,755569051169	-4,16431139529059	-211,910408732912	-2,81701094210488	0,00484728742303675	0,0108821941787709	0,00124749546213404	FBtr0076159
24713	19,1146408684648	3,29055913558931	1,64376273307619	15,8240817328755	2,81668818291392	0,00485216083575368	0,0122621408384564	0,00306755806097668	FBtr0307055
20281	20,6772090299335	10,0178315602199	0,699853497035522	10,6593774697135	2,81586135606661	0,00486466550800757	0,012299987031343	0,00306755806097668	FBtr0300928
5954	310,569893136783	147,196143833356	0,744860542609273	163,373749303427	2,81560349872905	0,00486857122194095	0,0123117898877286	0,00306755806097668	FBtr0077543
23853	5593,9999069938	7463,37035187435	-0,288290137961371	-1869,37044488055	-2,81552887283716	0,0048697020947126	0,0109674605802272	0,00124749546213404	FBtr0305582
3098	5588,37905404946	7455,51720569633	-0,288242644956468	-1867,13815164687	-2,81506946772133	0,00487666910662066	0,0109938910729786	0,00124749546213404	FBtr0073937
14101	93,964963993404	143,877961107248	-0,424205576537628	-49,9129971138438	-2,80773934388866	0,00498905904598157	0,011415607719466	0,00124749546213404	FBtr0087755
14677	78,2280451393392	31,0597883683294	0,91411565669245	47,1682567710098	2,80745078278873	0,00499353097784616	0,0126849626518111	0,00306755806097668	FBtr0088466
22609	47,2346666494142	21,9444029846994	0,754616625220872	25,2902636647148	2,80303475998287	0,00506242128430978	0,0128870964497725	0,00306755806097668	FBtr0303923
1479	30,4386681950576	17,3255225875033	0,551375515913671	13,1131456075543	2,80205941215149	0,0050777521473957	0,0129317408662887	0,00306755806097668	FBtr0071898
25186	670,710044972313	498,094711871484	0,297288555653265	172,615333100829	2,80186505689203	0,00508081210235001	0,0129406370537579	0,00306755806097668	FBtr0308231
1870	227,686625042493	348,668150434195	-0,425389787543842	-120,981525391701	-2,79283728870967	0,00522479657896224	0,0122729526810666	0,00124749546213404	FBtr0072382
5950	9,20674887025672	3,49335647806749	0,888189303555288	5,71339239218923	2,79231287260537	0,00523327272946039	0,0133778674245166	0,00306755806097668	FBtr0077539
23439	2,003971896716	0,063286710958697	1,49184475458848	1,94068518575731	2,78869211671692	0,0052921348848054	0,0135435996164456	0,00306755806097668	FBtr0304946
4691	152,066493174933	108,954884696334	0,332088069386534	43,1116084785983	2,78516260150777	0,00535008867158648	0,0137051554655774	0,00306755806097668	FBtr0075911
1983	2,06448848339707	0,063286710958697	1,51572556182787	2,00120177243837	2,78498655020173	0,00535299434136327	0,0137132138295604	0,00306755806097668	FBtr0072541
24234	2,06448848339707	0,063286710958697	1,51572556182787	2,00120177243837	2,78498655020173	0,00535299434136327	0,0137132138295604	0,00306755806097668	FBtr0306280
24235	2,06448848339707	0,063286710958697	1,51572556182787	2,00120177243837	2,78498655020173	0,00535299434136327	0,0137132138295604	0,00306755806097668	FBtr0306281
7120	147,455066336439	105,559781710203	0,332905708297499	41,8952846262358	2,78047338499083	0,00542797088710922	0,0139197941089228	0,00306755806097668	FBtr0078979
12734	595,637090035124	798,633147033522	-0,293056916524554	-202,996056998397	-2,7733361777857	0,00554847689869287	0,0133948904940372	0,00124749546213404	FBtr0086069
48	76,6981449213338	36,7765690941352	0,728010472380031	39,9215758271986	2,77064999969019	0,00559445257565039	0,0143694381137087	0,00306755806097668	FBtr0070067
49	76,6981449213338	36,7765690941352	0,728010472380031	39,9215758271986	2,77064999969019	0,00559445257565039	0,0143694381137087	0,00306755806097668	FBtr0070068
5178	1171,324158572	877,307967622155	0,288889069511359	294,016190949842	2,76951744173034	0,00561393983974545	0,0144212784804596	0,00306755806097668	FBtr0076526
7203	911,287282725612	666,007279938257	0,313355658046458	245,280002787355	2,76260658558041	0,00573418361714895	0,0148092050221856	0,0045850416328661	FBtr0079077
8468	0,253810183210707	3,62622358765446	-1,69997729218416	-3,37241340444375	-2,75835820815768	0,00580925012563549	0,0142566029653271	0,00124749546213404	FBtr0080704
23994	27,14651867956	15,8325159436987	0,52634184940782	11,3140027358613	2,75646674972455	0,0058429552980741	0,0152837571694978	0,0045850416328661	FBtr0305960
5963	89,622227653104	62,4828614501795	0,358304185092904	27,1393662029246	2,75589408463722	0,00585319471367196	0,0153280188490056	0,0045850416328661	FBtr0077558
25185	652,002915403884	486,521286625027	0,292507775409134	165,481628778857	2,75553888782119	0,00585955385942638	0,0153554722558595	0,0045850416328661	FBtr0308230
6970	110,308273206027	77,993349819941	0,344787533919861	32,3149233860864	2,7547885691419	0,00587300741247843	0,0154134649039996	0,0045850416328661	FBtr0078783
22606	45,471192860174	21,1472003271776	0,75313882720277	24,3239925329964	2,75134726400068	0,00593506895395435	0,0156794457514781	0,0045850416328661	FBtr0303920
22607	45,471192860174	21,1472003271776	0,75313882720277	24,3239925329964	2,75134726400068	0,00593506895395435	0,0156794457514781	0,0045850416328661	FBtr0303921
19185	91,9787797251679	64,2870574638967	0,355873356909673	27,6917222612712	2,75130727583517	0,00593579357339102	0,0156825364643666	0,0045850416328661	FBtr0299707
19433	66,4367920035303	30,3744727518082	0,773819053236142	36,0623192517222	2,74962028634834	0,00596643597645996	0,0158129250451463	0,0045850416328661	FBtr0300002
5068	2975,33208614747	13504,5128318101	-1,51253724468314	-10529,1807456626	-2,74332807431716	0,00608198873294574	0,0151213165478216	0,00195967000413763	FBtr0076389
163	2,32713518959766	0,196153820545667	1,40144853497236	2,13098136905199	2,7353790604059	0,00623084779278105	0,0169136392189455	0,0045850416328661	FBtr0070199
17754	152,127009761614	109,685655463594	0,325830380276183	42,4413542980194	2,73536940299472	0,00623103062217623	0,0169143856469153	0,0045850416328661	FBtr0113191
8003	861,914757260386	646,598196897861	0,287238256235163	215,316560362525	2,73293711485372	0,00627723159880644	0,0171023788746319	0,0045850416328661	FBtr0080064
23201	526,621758891289	380,084230159849	0,325724043548184	146,53752873144	2,73145146224956	0,00630560283567094	0,0172172059889096	0,0045850416328661	FBtr0304659
17181	429,642709400318	616,863937775161	-0,361341664585774	-187,221228374843	-2,72924390447662	0,00634797335516035	0,015931606934354	0,00195967000413763	FBtr0112425
1602	7,99519264488751	2,85349601228507	0,929497044874205	5,14169663260244	2,72768872391508	0,00637797619437186	0,0175080306295544	0,0045850416328661	FBtr0072063
2193	1482,68126841663	1964,98968835321	-0,281552132962796	-482,308419936586	-2,72301610235634	0,00646889048136901	0,0162899048137765	0,00195967000413763	FBtr0072795
21290	84,4213960070302	34,2555923546121	0,893385585653375	50,1658036524181	2,72216478562001	0,00648557937974692	0,0179349796296725	0,0045850416328661	FBtr0302050
22047	5,80083446513844	14,0982501628727	-0,840219590263441	-8,29741569773424	-2,72065911444831	0,00651519084987551	0,0164255070299294	0,00195967000413763	FBtr0303077
24000	1491,93074624508	1976,57010695587	-0,281209840810197	-484,639360710781	-2,72004255049519	0,00652735163542917	0,0164609791840962	0,00195967000413763	FBtr0305966
9500	42,6704443218663	66,224120587201	-0,435410413653662	-23,5536762653347	-2,71966508372049	0,00653480666446393	0,0164826956006292	0,00195967000413763	FBtr0081983
18118	3,40434616586984	0,594755149306578	1,27155960383098	2,80959101656326	2,71904125175445	0,00654714423315639	0,0181763997161212	0,0045850416328661	FBtr0113683
1634	3031,87700197841	4357,96152850089	-0,362772333583149	-1326,08452652248	-2,71562062575043	0,00661516730229939	0,0167153813356762	0,00195967000413763	FBtr0072100
5177	1147,44159701722	864,398877923632	0,28311310594349	283,042719093584	2,71478035781592	0,00663197392118597	0,0185057271469306	0,0045850416328661	FBtr0076525
7630	688,26858388555	516,245057377965	0,287355708457481	172,023526507584	2,71413251348084	0,00664495797963793	0,0185557994823403	0,0045850416328661	FBtr0079609
9597	78,3357662369664	283,577256778033	-1,28187945193153	-205,241490541067	-2,71218093851462	0,00668420956942284	0,016913273403964	0,00195967000413763	FBtr0082101
20268	117,651439220659	77,0562866966368	0,420963232157016	40,5951525240218	2,71023903595494	0,00672347338298107	0,0188567290452478	0,0045850416328661	FBtr0300914
21400	36,6719552899534	58,4094362037221	-0,460446698113593	-21,7374809137688	-2,70796748509367	0,00676966543957858	0,0171556817844189	0,00195967000413763	FBtr0302207
5180	1129,71122561117	851,615661978502	0,282437548446111	278,095563632673	2,70757423789009	0,00677769103289538	0,0190626931253171	0,0045850416328661	FBtr0076528
15118	3,96957580547574	10,5492999985678	-0,905073571392752	-6,57972419309207	-2,70582503427952	0,00681349339520554	0,0172789412535945	0,00195967000413763	FBtr0089037
5941	5966,65450104024	8777,30027516268	-0,38595565733342	-2810,64577412244	-2,70482060512048	0,0068341285835738	0,0173367280667851	0,00195967000413763	FBtr0077524
9715	2,65029848247931	0,329020930132638	1,33500708141075	2,32127755234667	2,70465691811762	0,00683749671748424	0,0192881747823066	0,0045850416328661	FBtr0082247
24336	2,65029848247931	0,329020930132638	1,33500708141075	2,32127755234667	2,70465691811762	0,00683749671748424	0,0192881747823066	0,0045850416328661	FBtr0306543
21193	1083,98431058104	817,171608828065	0,282399063404284	266,812701752975	2,70464612853454	0,00683771878359507	0,0192890087166232	0,0045850416328661	FBtr0301910
10223	4447,6601048646	7482,60466759113	-0,520157217284772	-3034,94456272653	-2,70359307422072	0,00685942345741175	0,017407350368171	0,00195967000413763	FBtr0082900
19740	35,0900312607563	61,0003431761365	-0,546977177017105	-25,9103119153801	-2,69990967016519	0,00693583047831758	0,017619263951272	0,00195967000413763	FBtr0300349
2054	4566,95968810175	9119,89820212379	-0,691556282227982	-4552,93851402204	-2,69963806824304	0,00694149462734317	0,0176348897516548	0,00195967000413763	FBtr0072629
12898	126,098440363032	292,601728531123	-0,839499554883456	-166,503288168091	-2,69734848143604	0,00698940843337104	0,017766614248011	0,00195967000413763	FBtr0086275
22702	23,0603852534672	12,6681803957639	0,581763367266757	10,3922048577033	2,69625758269089	0,00701234179829657	0,019937365209596	0,0045850416328661	FBtr0304110
12899	125,882998167777	292,601728531123	-0,841202780610911	-166,718730363345	-2,69244026609447	0,00709312405755558	0,0180489936676951	0,00195967000413763	FBtr0086276
1244	403,487141703127	301,206618886864	0,291927965425501	102,280522816263	2,68842091901206	0,007179083811649	0,0205430663494735	0,0045850416328661	FBtr0071580
18990	7,27503739670824	15,5737750807202	-0,726270799034317	-8,29873768401201	-2,6792306921138	0,00737915353124374	0,0188364524528177	0,00306755806097668	FBtr0290304
7377	1,83573421240772	0,063286710958697	1,42229280432746	1,77244750144903	2,67834251598814	0,00739875158137848	0,0213220330692296	0,00689114800402567	FBtr0079285
8918	2,12500507007813	0,063286710958697	1,5390493522699	2,06171835911943	2,67743762545692	0,00741876644580564	0,0213919726823972	0,00689114800402567	FBtr0081255
17238	51,2457469213431	32,5947518202433	0,446967529141136	18,6509951010997	2,67562595789783	0,00745898390774258	0,0215319977173603	0,00689114800402567	FBtr0112501
19643	267,538454530826	198,276555777882	0,298949098687238	69,2618987529434	2,67262294468704	0,0075260790492937	0,0217641026792913	0,00689114800402567	FBtr0300244
4791	30,9300691722475	48,2206255736349	-0,438337411858382	-17,2905564013873	-2,67244041277641	0,00753017468063644	0,0194747599058746	0,00306755806097668	FBtr0076040
5474	155,072966641257	105,996844833507	0,378999501677534	49,0761218077503	2,66783359154075	0,00763420596071929	0,0221342750866923	0,00689114800402567	FBtr0076907
16257	3,29662506824262	0,594755149306578	1,24358180184096	2,70186991893604	2,66578448450862	0,00768089147253925	0,0222926519822635	0,00689114800402567	FBtr0100095
18119	3,29662506824262	0,594755149306578	1,24358180184096	2,70186991893604	2,66578448450862	0,00768089147253925	0,0222926519822635	0,00689114800402567	FBtr0113684
9014	15,5211329113099	30,3290176010694	-0,654547718660108	-14,8078846897595	-2,66142749095675	0,00778100978241159	0,0205100089329245	0,00306755806097668	FBtr0081371
12255	5883,54722962281	10740,3177568886	-0,60180639792407	-4856,77052726582	-2,66094027674868	0,00779227773626179	0,0205558085892858	0,00306755806097668	FBtr0085502
5711	86651,3622573312	113617,053792223	-0,270939509520206	-26965,6915348914	-2,66079217269775	0,00779570588090173	0,0205697308323688	0,00306755806097668	FBtr0077219
693	423,817277352959	317,657665393496	0,287934408007513	106,159611959463	2,66042685891171	0,00780416752807001	0,0227067465592518	0,00689114800402567	FBtr0070860
5473	216,587678511646	159,842994326271	0,302986085080077	56,7446841853753	2,65437644608047	0,00794551312130021	0,0231743871393258	0,00689114800402567	FBtr0076906
15089	944,568046591938	715,321967650799	0,27782544436689	229,246078941139	2,65310832300304	0,0079754271609882	0,0232724012464741	0,00689114800402567	FBtr0089003
145	2725,20246265096	2074,96870495556	0,27253916927209	650,233757695396	2,65088095500118	0,0080282132669276	0,0234445560553241	0,00689114800402567	FBtr0070179
10655	27,2542397771872	55,0248215873521	-0,693441543294866	-27,7705818101649	-2,65078630469476	0,00803046328511203	0,0215103136572087	0,00306755806097668	FBtr0083470
23733	85,146370555455	118,766074066247	-0,331130065121948	-33,6197035107921	-2,64724693634024	0,00811500717610536	0,0218430253304044	0,00306755806097668	FBtr0305305
8294	87244,3016941206	128029,885329139	-0,383549641261466	-40785,5836350184	-2,6422256758771	0,00823631558661475	0,0223150394874236	0,00306755806097668	FBtr0080464
12735	556,363723595387	735,636648705214	-0,279095216912941	-179,272925109828	-2,63845057821718	0,00832858392120817	0,022669910451137	0,00306755806097668	FBtr0086070
12535	1621,83855917477	1234,47226322133	0,272820152468858	387,366295953442	2,63637799420565	0,00837963282531518	0,0245654998964101	0,00689114800402567	FBtr0085828
23270	181,860403023475	133,741595655031	0,306343836153769	48,118807368444	2,63520623318992	0,00840861763799583	0,0246560661133593	0,00689114800402567	FBtr0304732
14359	1,11557896422845	5,18916046435022	-1,25886930722977	-4,07358150012177	-2,63370698134488	0,00844583405155253	0,0231158233639122	0,00306755806097668	FBtr0088065
3507	33,9922399250078	19,654193683373	0,537321979044543	14,3380462416348	2,63315870177972	0,00845948091578186	0,024814321228025	0,00689114800402567	FBtr0074429
9935	5,30216520420707	0,993356478067489	1,35720490261473	4,30880872613958	2,63295899954277	0,00846445646939586	0,0248297563516334	0,00689114800402567	FBtr0082545
1243	400,996244381966	301,206618886864	0,285743094813725	99,7896254951019	2,63256278980699	0,00847433572760359	0,0248603796753371	0,00689114800402567	FBtr0071579
23697	154,830900294533	111,384954463443	0,328086530914092	43,44594583109	2,63161010711355	0,00849813253022913	0,0249340131776801	0,00689114800402567	FBtr0305265
14047	1810,73017175974	2374,51412681567	-0,270997118277601	-563,783955055932	-2,63059494261261	0,008523555792739	0,0234083647187384	0,00306755806097668	FBtr0087678
22141	1616,23101830616	1231,08065524877	0,272107790690208	385,150363057398	2,62956079683755	0,00854952431539369	0,0250924057821105	0,00689114800402567	FBtr0303228
6664	13,986413393059	6,61223687526357	0,711394398707866	7,37417651779545	2,62861554406396	0,00857332249142639	0,0251654650208246	0,00689114800402567	FBtr0078415
19393	302,98106596693	403,430386310739	-0,285923329059798	-100,44932034381	-2,62382005227655	0,00869497100870609	0,0240452255576352	0,00306755806097668	FBtr0299960
17121	1,78852970146157	0,063286710958697	1,40187608436898	1,72524299050287	2,62333358690438	0,00870739707967383	0,0255737111321107	0,00689114800402567	FBtr0112359
17972	1,78852970146157	0,063286710958697	1,40187608436898	1,72524299050287	2,62333358690438	0,00870739707967383	0,0255737111321107	0,00689114800402567	FBtr0113461
24004	1,78852970146157	0,063286710958697	1,40187608436898	1,72524299050287	2,62333358690438	0,00870739707967383	0,0255737111321107	0,00689114800402567	FBtr0305970
24175	2,87905275346865	0,461888039719608	1,25645263768166	2,41716471374904	2,62231996613827	0,00873333958784595	0,0256520545801137	0,00689114800402567	FBtr0306164
22610	48,6217288428331	24,8744727518082	0,660557820639045	23,7472560910249	2,62208888609963	0,00873926348640408	0,0256699149156524	0,00689114800402567	FBtr0303924
12537	1615,46365854704	1231,84638946794	0,27101148544756	383,617269079099	2,61927030307302	0,00881180938066151	0,0258877651414655	0,00689114800402567	FBtr0085830
12533	1617,48977904248	1233,54219345422	0,270889384259421	383,947585588257	2,61817854561575	0,00884005375094832	0,0259721478282109	0,00689114800402567	FBtr0085826
11823	30,4386681950576	5,64370531361145	1,61657876804056	24,7949628814462	2,61742782294929	0,00885952226169584	0,0260301717007974	0,00689114800402567	FBtr0084954
10588	294,29322296958	206,975858106794	0,351259185052299	87,317364862786	2,6161594354776	0,00889250242457229	0,0261282062431611	0,00689114800402567	FBtr0083379
2519	5,71973751898103	1,79055913558931	0,998931754564163	3,92917838339172	2,61583573531582	0,00890093670707248	0,0261532252518873	0,00689114800402567	FBtr0073196
10698	1,00785786660123	5,15769202600234	-1,32232602757034	-4,14983415940111	-2,61441037452387	0,00893816075840026	0,0249297646379842	0,00306755806097668	FBtr0083533
4820	36,6247507790072	56,0108348749612	-0,420148503388793	-19,386084095954	-2,61155679292739	0,00901310161359326	0,0251980102152916	0,00306755806097668	FBtr0076070
23907	1719,95640338695	1288,87086787915	0,288435206341328	431,085535507797	2,61002015229739	0,00905368890097136	0,0266027156737908	0,00689114800402567	FBtr0305662
10971	313,684166367481	219,259074051925	0,357447502741452	94,4250923155559	2,61000533701123	0,00905408101008764	0,0266038607574748	0,00689114800402567	FBtr0083850
24496	313,684166367481	219,259074051925	0,357447502741452	94,4250923155559	2,61000533701123	0,00905408101008764	0,0266038607574748	0,00689114800402567	FBtr0306725
1264	8,91020972884488	2,18916046435022	1,2525661913528	6,72104926449466	2,60907479062572	0,00907873974288798	0,0266863001574169	0,00981063462635989	FBtr0071611
1451	5,92186763850056	1,99335647806749	0,94607919889711	3,92851116043307	2,60776918480183	0,00911343832662004	0,0268454096849429	0,00981063462635989	FBtr0071853
17788	115,877102339179	163,538798312553	-0,343267174274073	-47,6616959733739	-2,60728183678712	0,00912642069991687	0,0255998694364291	0,00306755806097668	FBtr0113228
9725	1721,13406717711	1287,9023363175	0,289870927059124	433,231730859607	2,6009974318885	0,00929531498282476	0,0276706590725067	0,00981063462635989	FBtr0082265
10397	62,1981819523601	32,2241239162642	0,650219910890117	29,9740580360959	2,60094253438574	0,00929680256794696	0,0276773492354683	0,00981063462635989	FBtr0083140
9726	1724,97086597274	1288,83240608461	0,291375409262682	436,138459888125	2,59937697782753	0,00933931474377792	0,0278681380323124	0,00981063462635989	FBtr0082266
17158	2,555889460587	0,329020930132638	1,30458057609586	2,22686853045436	2,59932105067437	0,00934083663076923	0,0278749536750988	0,00981063462635989	FBtr0112399
4983	1,72801311478051	0,063286710958697	1,37507673316428	1,66472640382181	2,59761260091887	0,00938743362730765	0,0280831563565093	0,00981063462635989	FBtr0076288
15878	6,30554751806328	13,6437053136115	-0,731531579881898	-7,33815779554817	-2,59739524416798	0,00939337675392715	0,0265292400028785	0,0045850416328661	FBtr0091534
22728	446,324785631562	961,790459263692	-0,767149798482689	-515,465673632131	-2,59703912498114	0,00940312127898846	0,0265627163180408	0,0045850416328661	FBtr0304136
23365	165,443265148436	222,923406270797	-0,297422700345398	-57,4801411223607	-2,59574956169234	0,00943848322096241	0,0266839392924621	0,0045850416328661	FBtr0304869
12324	1,84904628814263	0,063286710958697	1,42797593571974	1,78575957718393	2,59429503311222	0,00947851108922193	0,0284874565186206	0,00981063462635989	FBtr0085588
16044	1,84904628814263	0,063286710958697	1,42797593571974	1,78575957718393	2,59429503311222	0,00947851108922193	0,0284874565186206	0,00981063462635989	FBtr0091804
23314	1,84904628814263	0,063286710958697	1,42797593571974	1,78575957718393	2,59429503311222	0,00947851108922193	0,0284874565186206	0,00981063462635989	FBtr0304816
3102	2,49537287390594	0,329020930132638	1,28457859933773	2,1663519437733	2,59395292661287	0,00948794764589178	0,0285291478181542	0,00981063462635989	FBtr0073941
4853	10,0479372917981	3,85349601228507	0,884951120133924	6,19444127951305	2,59252533076235	0,00952741649099842	0,0287031238353548	0,00981063462635989	FBtr0076116
11826	503,654135753719	794,580701855651	-0,455561575045838	-290,926566101932	-2,59198659582234	0,009542348944241	0,0270376698300552	0,0045850416328661	FBtr0084957
2968	278,144696925989	422,126190297022	-0,416550594935562	-143,981493371033	-2,59164710240215	0,00955176961178927	0,0270695832712562	0,0045850416328661	FBtr0073759
19106	80,0048310043143	50,2625823817443	0,46115767920282	29,74224862257	2,58807038118728	0,00965152582446982	0,0292460326590382	0,00981063462635989	FBtr0299600
12733	561,708617757795	738,465319801084	-0,27337800430787	-176,756702043289	-2,58663215472326	0,00969189965667994	0,0275410040068507	0,0045850416328661	FBtr0086068
21269	157,779306157673	113,8464926689	0,325127984764742	43,9328134887729	2,58628357164746	0,00970170770317802	0,0294637847680276	0,00981063462635989	FBtr0302029
22734	1,82242213667282	0,063286710958697	1,41657719026152	1,75913542571412	2,58533789291853	0,00972836074247474	0,0295790312635611	0,00981063462635989	FBtr0304142
15238	28086,5888385172	17873,2542274387	0,451976606229736	10213,3346110785	2,58502412271587	0,00973721846011166	0,0296172693196286	0,00981063462635989	FBtr0089188
13321	80,2807897862498	47,6297152721573	0,517839419600378	32,6510745140925	2,5804775986822	0,00986637572874138	0,0301713379961373	0,00981063462635989	FBtr0086758
14182	5054,17780733186	38154,0719607413	-2,02133147922791	-33099,8941534094	-2,57852229798297	0,00992238957009506	0,0283033558547416	0,0045850416328661	FBtr0087854
8052	452,437039553095	968,902346304693	-0,760926613486655	-516,465306751597	-2,57486196794649	0,010028009725402	0,028647438303614	0,0045850416328661	FBtr0080125
10027	136,931145379181	277,940887996754	-0,706082754675336	-141,009742617573	-2,56318930047857	0,0103715482840414	0,0297447054809465	0,0045850416328661	FBtr0082651
18971	11,644397888478	33,9548913544609	-1,04278298722592	-22,3104934659829	-2,56285054842751	0,0103816726150177	0,029776549231135	0,0045850416328661	FBtr0290280
10587	294,508665164835	207,342990997207	0,350221785665643	87,1656741676274	2,56241792574973	0,0103946152578858	0,0323722059571899	0,00981063462635989	FBtr0083378
9724	1806,14039243897	1360,31491770053	0,283385259258863	445,825474738446	2,56187795071132	0,0104107896717014	0,0324380107902143	0,00981063462635989	FBtr0082264
16292	1806,03267134135	1360,18205059094	0,283423275056274	445,850620750406	2,5606556088797	0,0104474864536812	0,0325869732318226	0,00981063462635989	FBtr0100144
11540	1070,77937110034	548,689123844655	0,668166017068184	522,090247255688	2,55119896190212	0,0107353021339576	0,0337394210878701	0,00981063462635989	FBtr0084585
8783	973,507691943443	662,108688596686	0,38523459822044	311,399003346758	2,55112603676261	0,0107375487543258	0,0337483082146582	0,00981063462635989	FBtr0081102
19167	973,507691943443	662,108688596686	0,38523459822044	311,399003346758	2,55112603676261	0,0107375487543258	0,0337483082146582	0,00981063462635989	FBtr0299685
19739	35,3659900426918	60,6332102857234	-0,533265764476886	-25,2672202430316	-2,55094256847626	0,0107432027498895	0,03089593651641	0,0045850416328661	FBtr0300348
20590	46,364405092907	27,4444029846994	0,517041505504951	18,9200021082076	2,5493995548289	0,01079085908959	0,0339587084133467	0,00981063462635989	FBtr0301265
5541	3,08118287298818	0,594755149306578	1,1851624269627	2,4864277236816	2,54752644941642	0,0108489628622062	0,0341869770927089	0,00981063462635989	FBtr0076997
22746	1074,0642523321	550,087725173415	0,668684212805064	523,976527158683	2,54626823896804	0,0108881485541865	0,0343403107147765	0,00981063462635989	FBtr0304157
22214	2,80522409105268	0,461888039719608	1,23436149256918	2,34333605133308	2,54618389934943	0,0108907797193545	0,0343505888834433	0,00981063462635989	FBtr0303305
20655	1,66749652809944	0,063286710958697	1,34753935264155	1,60420981714075	2,54490020145951	0,010930897395016	0,0345070285691535	0,00981063462635989	FBtr0301332
22745	1074,23249001641	549,954858063829	0,669082111998143	524,277631952579	2,54405762239934	0,0109573007171448	0,0346097106755853	0,00981063462635989	FBtr0304156
53	9,07967190490113	1,46188803971961	1,58573604832181	7,61778386518152	2,54088763603192	0,0110571448168382	0,0349960256137976	0,00981063462635989	FBtr0070072
16197	13,6559818164359	5,91643288898084	0,791274939453644	7,7395489274551	2,5399116205475	0,0110880484013127	0,0351149691415783	0,00981063462635989	FBtr0099994
24121	457,086110968791	766,42686799373	-0,51642636100255	-309,34075702494	-2,5362073050383	0,0112060375444745	0,0322810972745872	0,0045850416328661	FBtr0306099
9826	453,720132790877	761,168127130752	-0,516928977600018	-307,447994339875	-2,52749715628531	0,0114878754320475	0,0330998784454385	0,0045850416328661	FBtr0082398
6713	309,806206852901	234,052778366818	0,279878943778174	75,7534284860836	2,52728367688243	0,0114948613601384	0,0366538916198726	0,0141467679089163	FBtr0078471
7122	4,81803251075857	1,3919578068284	1,03349123659487	3,42607470393017	2,52696493173851	0,0115052990356661	0,0366927359542986	0,0141467679089163	FBtr0078981
25085	0,0383679879562715	42,241602313158	-4,37438569912018	-42,2032343252017	-2,51964066427617	0,0117474691817943	0,0340716434189139	0,00689114800402567	FBtr0308058
9825	451,801733393064	754,010784939013	-0,51172006338627	-302,209051545949	-2,51754509685938	0,0118175840039738	0,0343709645038378	0,00689114800402567	FBtr0082397
19969	1,62029201715329	0,063286710958697	1,32552034790817	1,55700530619459	2,51227532176321	0,0119955461905195	0,0384829063563801	0,0141467679089163	FBtr0300592
13243	236,407135983306	142,829010942943	0,502525469702359	93,5781250403631	2,5114530769084	0,0120235269229709	0,038583110405693	0,0141467679089163	FBtr0086666
1191	0,684694573719578	3,98636312187204	-1,33155738073322	-3,30166854815247	-2,51115039440425	0,0120338416726535	0,0352843540045958	0,00689114800402567	FBtr0071512
16366	159,226884937773	118,308030874357	0,295956382966804	40,9188540634162	2,50970833973512	0,0120830914837693	0,038795735305351	0,0141467679089163	FBtr0100246
12665	1122,47309571044	1977,23096080649	-0,565970490225183	-854,757865096052	-2,5082497001399	0,01213308937113	0,035698675656708	0,00689114800402567	FBtr0085987
10318	439,717614591087	335,468851434346	0,270250731663251	104,248763156741	2,50748947781531	0,0121592201728207	0,0390661400977063	0,0141467679089163	FBtr0083025
23866	2,06448848339707	0,196153820545667	1,30394367359296	1,8683346628514	2,50695499118269	0,0121776217019263	0,0391312760782837	0,0141467679089163	FBtr0305595
2703	411,337391087433	192,154183696183	0,759731802214502	219,18320739125	2,50647458263084	0,0121941824625333	0,0391898217559341	0,0141467679089163	FBtr0073427
17862	364,889174984118	759,014286610705	-0,73171611401306	-394,125111626587	-2,50493189068447	0,0122474975310298	0,0361725760990461	0,00689114800402567	FBtr0113321
14438	976,038682825302	2613,79739269675	-0,984736293635465	-1637,75870987145	-2,50270742055772	0,0123247382928662	0,0364903090464	0,00689114800402567	FBtr0088160
12732	565,188360825329	736,269515814801	-0,264231783007548	-171,081154989472	-2,50266415823605	0,0123262447681221	0,036496488434835	0,00689114800402567	FBtr0086067
3647	4,32663153356864	10,4479013273287	-0,818998958982582	-6,12126979376008	-2,50190665185043	0,0123526490084624	0,0366046871171408	0,00689114800402567	FBtr0074621
4130	3851,82084531508	7370,27593324306	-0,648847199681198	-3518,45508792797	-2,50134508566385	0,0123722557284631	0,0366848986144546	0,00689114800402567	FBtr0075207
12059	3,04729043777693	0,594755149306578	1,1756533247689	2,45253528847035	2,50120097681507	0,012377291638096	0,0398324972973206	0,0141467679089163	FBtr0085260
13548	17,015916202356	9,04929999856781	0,606642111638031	7,96661620378822	2,5003701084858	0,012406361907068	0,0399337522587251	0,0141467679089163	FBtr0087050
2304	362,17679167571	475,210100584178	-0,271296579728144	-113,033308908468	-2,49895420614994	0,0124560405904561	0,0370264007032401	0,00689114800402567	FBtr0072938
18009	33,4596782288652	16,0667817245248	0,717774296841591	17,3928965043404	2,49868739664958	0,0124654216328484	0,0401388183516641	0,0141467679089163	FBtr0113510
22018	362,836430337208	475,710100584178	-0,270529934247747	-112,87367024697	-2,49814092421079	0,0124846551785833	0,0371425661057101	0,00689114800402567	FBtr0303022
150	4,04340446789171	0,727622258893549	1,30859743818709	3,31578220899816	2,49806806154996	0,0124872216242444	0,040214294512445	0,0141467679089163	FBtr0070184
11289	67,8468835399215	47,6437019845482	0,350405636734933	20,2031815553733	2,49630934950921	0,0125493107355179	0,0404286224793846	0,0141467679089163	FBtr0084269
7268	3,55927177444321	0,727622258893549	1,19592441598489	2,83164951554966	2,49623780651377	0,0125518422465341	0,0404373411692018	0,0141467679089163	FBtr0079156
7269	3,55927177444321	0,727622258893549	1,19592441598489	2,83164951554966	2,49623780651377	0,0125518422465341	0,0404373411692018	0,0141467679089163	FBtr0079157
19641	836,083341347585	629,745050719839	0,283217433330104	206,338290627746	2,49458709701169	0,0126103774337532	0,0406385072517616	0,0141467679089163	FBtr0300242
12386	4,15112556551892	0,860489368480519	1,22926478261917	3,2906361970384	2,49325867013388	0,0126576596420631	0,0408003978997765	0,0141467679089163	FBtr0085657
8732	60,8558752863914	22,1996488341118	0,99434147875615	38,6562264522796	2,49177728050755	0,012710571213586	0,0409809295726716	0,0141467679089163	FBtr0081031
10758	31,0026733429155	89,6856587926576	-1,0517980107387	-58,6829854497421	-2,48823110525827	0,0128380278039486	0,0385580384672721	0,00689114800402567	FBtr0083600
7711	271,34021506624	201,465366407969	0,297118219797905	69,8748486582704	2,48791514586363	0,0128494386970825	0,0414515941539656	0,0141467679089163	FBtr0079712
23747	2,65029848247931	7,38496445063296	-0,917460507233472	-4,73466596815364	-2,48775152781878	0,0128553512991336	0,0386265390740021	0,00689114800402567	FBtr0305319
452	1,55977543047223	5,51783156021992	-1,07213002596233	-3,9580561297477	-2,4855489759732	0,0129351787031664	0,0389411413162091	0,00689114800402567	FBtr0070554
8488	12,8886220573105	5,78356577939387	0,756467627456757	7,10505627791664	2,48507669844115	0,0129523525131925	0,0417975056228292	0,0141467679089163	FBtr0080726
4404	242,485418802882	148,937399641314	0,486123862971768	93,5480191615679	2,48497389096387	0,0129560936569364	0,0418100344035966	0,0141467679089163	FBtr0075556
11446	2,32713518959766	0,329020930132638	1,22677377515709	1,99811425946502	2,48198035275371	0,0130654479038477	0,0421748462338863	0,0141467679089163	FBtr0084475
7104	867,642028143862	668,930359678233	0,259928186852274	198,711668465629	2,48140063865584	0,0130867190158606	0,0422454939244256	0,0141467679089163	FBtr0078959
16698	1,74132519051541	0,063286710958697	1,38103381861744	1,67803847955672	2,48099105660861	0,013101766029	0,0422954082284415	0,0141467679089163	FBtr0100645
16699	1,74132519051541	0,063286710958697	1,38103381861744	1,67803847955672	2,48099105660861	0,013101766029	0,0422954082284415	0,0141467679089163	FBtr0100646
16700	1,74132519051541	0,063286710958697	1,38103381861744	1,67803847955672	2,48099105660861	0,013101766029	0,0422954082284415	0,0141467679089163	FBtr0100647
8956	1837,08771224296	1064,82894436168	0,545170066102845	772,258767881277	2,4808161140989	0,0131081976381144	0,0423167278484631	0,0141467679089163	FBtr0081303
23586	0,0383679879562715	2,36048936848052	-1,67020567820762	-2,32212138052425	-2,47889199585265	0,0131791206155003	0,0398919933365394	0,00689114800402567	FBtr0305116
25213	714,934829760913	530,912891268529	0,297351219256288	184,021938492383	2,47451417987377	0,0133417524396597	0,0430847221073079	0,0141467679089163	FBtr0308290
19295	31,353685279015	67,7381039705286	-0,761850035402802	-36,3844186915136	-2,4733905779814	0,0133837782310082	0,0406777902298495	0,00689114800402567	FBtr0299842
22698	31,353685279015	67,7381039705286	-0,761850035402802	-36,3844186915136	-2,4733905779814	0,0133837782310082	0,0406777902298495	0,00689114800402567	FBtr0304106
21652	294,335529513535	218,503828202513	0,297328463750555	75,8317013110218	2,47170040128433	0,0134472158480221	0,0434276272734294	0,0141467679089163	FBtr0302518
118	886,216036954942	684,227565664818	0,258503747538803	201,988471290123	2,46968377544843	0,0135232536666474	0,0436733862751702	0,0141467679089163	FBtr0070147
6651	0,590285551827267	3,7206289026981	-1,3535445099343	-3,13034335087084	-2,46693641977219	0,0136274552199089	0,0415996721134702	0,00689114800402567	FBtr0078401
12438	505,301553003336	656,440851377058	-0,261449581465098	-151,139298373722	-2,46645818609383	0,0136456659390329	0,0416679807836219	0,00689114800402567	FBtr0085715
24120	448,43575521515	742,461834774708	-0,503764883660396	-294,026079559558	-2,46560123728122	0,0136783515752377	0,0417903833588186	0,00689114800402567	FBtr0306098
1196	12,9902993629443	5,84650265608963	0,754066963085957	7,14379670685462	2,46289491102063	0,0137820304397471	0,0445007209820029	0,0141467679089163	FBtr0071518
9020	1,55977543047223	0,063286710958697	1,29656348729496	1,49648871951353	2,46274142100308	0,0137879313553488	0,0445194262632798	0,0141467679089163	FBtr0081378
22593	1368,77914350594	1060,55270512743	0,255022895385995	308,226438378518	2,46201156141098	0,0138160213076648	0,0446083716499619	0,0141467679089163	FBtr0303907
18967	53,9726667972348	78,241602313158	-0,368472585519953	-24,2689355159232	-2,46135528630259	0,0138413223646285	0,0423968552113919	0,00689114800402567	FBtr0290276
13123	97,8804107516926	55,6821637790915	0,560242370464727	42,1982469726011	2,45935426994107	0,0139187192999548	0,0449322062886713	0,0141467679089163	FBtr0086521
8539	2,14558542955447	0,196153820545667	1,33507701177948	1,9494316090088	2,45753356133578	0,013989473871417	0,0451540895559258	0,0141467679089163	FBtr0080802
18391	77,5938061375628	107,294047491029	-0,322311691987503	-29,7002413534661	-2,45567781074222	0,0140619167338902	0,0432077993646253	0,00689114800402567	FBtr0114499
3487	10,000732780852	22,5982501628727	-0,788311820752608	-12,5975173820207	-2,45099951443021	0,0142460145479117	0,0438760254099839	0,00689114800402567	FBtr0074394
12119	169,248541825602	114,444396326573	0,389869675042121	54,8041454990287	2,44969098205684	0,0142978863094836	0,0463461379371436	0,0192367816025237	FBtr0085349
10254	164,430165567343	217,787044147644	-0,280288767628131	-53,3568785803012	-2,44850544870489	0,0143450260288409	0,044232266136381	0,00689114800402567	FBtr0082943
19296	31,6296440609505	67,4723697513547	-0,749322200441037	-35,8427256904042	-2,44848784239391	0,0143457271308747	0,0442347809397996	0,00689114800402567	FBtr0299843
22592	1371,49879509809	1064,48277489453	0,253310025872279	307,016020203559	2,44601316269798	0,0144445726936488	0,0470088080666851	0,0192367816025237	FBtr0303906
9079	217,346545495282	143,315024230552	0,415262975299995	74,0315212647299	2,44601001229213	0,0144446989114342	0,0470093757073577	0,0192367816025237	FBtr0081449
17163	12224,2681076424	15676,474499849	-0,248728977007698	-3452,20639220657	-2,44460929695062	0,0145009135808387	0,0447887742977357	0,00981063462635989	FBtr0112405
21860	12224,2681076424	15676,474499849	-0,248728977007698	-3452,20639220657	-2,44460929695062	0,0145009135808387	0,0447887742977357	0,00981063462635989	FBtr0302826
21682	557,969901459304	421,395416200699	0,280443270896992	136,574485258605	2,44404959679554	0,0145234298178261	0,0473626037113249	0,0192367816025237	FBtr0302562
12482	321,067268609317	245,363964407667	0,268428362648739	75,7033042016499	2,44303663468296	0,0145642587716792	0,0475451194003434	0,0192367816025237	FBtr0085768
19746	357,209454934124	273,577250119907	0,266311077100235	83,6322048142173	2,44193767411727	0,0146086684408258	0,0477431303055476	0,0192367816025237	FBtr0300355
21256	731,902818041568	945,098163607228	-0,255487044136257	-213,195345565661	-2,44171449075439	0,0146177019873364	0,0452022549256339	0,00981063462635989	FBtr0301977
7828	2,12500507007813	0,196153820545667	1,32726746403499	1,92885124953246	2,43908835015693	0,0147243678445916	0,0482565219905842	0,0192367816025237	FBtr0079853
1624	1,57308750620713	0,063286710958697	1,30300556968526	1,50980079524844	2,43735069175585	0,0147953228388711	0,048569613582473	0,0192367816025237	FBtr0072088
6739	1,57308750620713	0,063286710958697	1,30300556968526	1,50980079524844	2,43735069175585	0,0147953228388711	0,048569613582473	0,0192367816025237	FBtr0078503
8963	1,57308750620713	0,063286710958697	1,30300556968526	1,50980079524844	2,43735069175585	0,0147953228388711	0,048569613582473	0,0192367816025237	FBtr0081310
23594	1,57308750620713	0,063286710958697	1,30300556968526	1,50980079524844	2,43735069175585	0,0147953228388711	0,048569613582473	0,0192367816025237	FBtr0305124
22591	1373,9085954731	1067,67857888082	0,252068590960378	306,23001659228	2,43442608604109	0,0149154257822162	0,0490965695470711	0,0192367816025237	FBtr0303905
5067	231,929897060416	839,542250048297	-1,28486352670702	-607,612352987881	-2,43438086905794	0,0149172894029963	0,0462497552756609	0,00981063462635989	FBtr0076388
9295	10,2028629003715	4,52482491641537	0,756120655628519	5,67803798395613	2,43188556198875	0,0150204522084727	0,0495543216111613	0,0192367816025237	FBtr0081709
17219	0,0383679879562715	2,45489468352416	-1,70267597028242	-2,41652669556789	-2,43170212505937	0,0150280607302442	0,0466323745860488	0,00981063462635989	FBtr0112478
7914	1380,14188256799	1073,03871841504	0,251588118181033	307,103164152958	2,43011352543397	0,0150940941454267	0,0498736074647413	0,0192367816025237	FBtr0079957
16915	103,983026072735	71,1576853678759	0,377124217127672	32,8253407048594	2,42939447465164	0,0151240668909738	0,0500031661593334	0,0192367816025237	FBtr0110952
7673	497,26378873374	306,856964393345	0,482115822104312	190,406824340394	2,42896887795983	0,0151418320475127	0,0500798502450305	0,0192367816025237	FBtr0079662
25052	192,291139450589	138,863974394857	0,324518392309517	53,4271650557319	2,42717872950405	0,0152167573712818	0,0504023995040718	0,0192367816025237	FBtr0307890
14439	20417,6126512307	54013,1894795516	-0,97281514133432	-33595,5768283209	-2,42706305153576	0,0152216101959275	0,0472949982310813	0,00981063462635989	FBtr0088161
569	12,0813260709804	6,1506986698069	0,637491744486788	5,93062740117346	2,4262829388418	0,0152543724232976	0,0505638032208607	0,0192367816025237	FBtr0070691
1472	1,77521762572666	5,78356577939387	-1,01586191112174	-4,0083481536672	-2,42314204419557	0,0153869089495418	0,0478550566485068	0,00981063462635989	FBtr0071888
14385	38,57826710378	20,7555923546121	0,608946453537365	17,8226747491679	2,42285332346467	0,0153991428358564	0,0511817519139545	0,0192367816025237	FBtr0088095
14386	38,57826710378	20,7555923546121	0,608946453537365	17,8226747491679	2,42285332346467	0,0153991428358564	0,0511817519139545	0,0192367816025237	FBtr0088096
20182	22,6960612416328	9,9793697656766	0,794573949969783	12,7166914759562	2,42069244998493	0,0154909770970981	0,0515710984720714	0,0192367816025237	FBtr0300825
23902	21,1552979313885	11,1681803957639	0,618384620046552	9,98711753562461	2,41962330813892	0,0155365921783701	0,0517637366351951	0,0192367816025237	FBtr0305657
8920	349,741660937633	268,524801612973	0,263819801391076	81,2168593246607	2,41648389429067	0,0156712195049966	0,0523293967665164	0,0192367816025237	FBtr0081257
3060	0,146089085583489	2,49335647806749	-1,53321320703724	-2,347267392484	-2,41448656354723	0,0157574041427315	0,0490913651716454	0,00981063462635989	FBtr0073869
8248	54,349078393056	77,7101338748101	-0,354813844081561	-23,361055481754	-2,4138661201866	0,0157842609505878	0,0491799864101464	0,00981063462635989	FBtr0080406
19738	44,4738543383112	76,762579052681	-0,54112843194331	-32,2887247143698	-2,41081719073283	0,0159168242406129	0,0496154812859707	0,00981063462635989	FBtr0300347
18692	7,66476106826443	1,25909069724143	1,53503043682884	6,405670371023	2,40803479373554	0,0160386523919112	0,053851757168993	0,0192367816025237	FBtr0273403
11745	1704,49690380681	2194,75891425689	-0,252736701167353	-490,26201045008	-2,4061174626972	0,0161230797124186	0,0502867685388628	0,00981063462635989	FBtr0084858
9331	238,175429072792	181,615718572577	0,27046229024667	56,559710500215	2,4025220895567	0,0162824511380828	0,0548450371634334	0,0192367816025237	FBtr0081759
11908	1,93014323430004	6,32202757393719	-1,03220652613056	-4,39188433963716	-2,4022042780988	0,0162966050711562	0,0508457095923029	0,00981063462635989	FBtr0085068
2967	296,426985895902	442,091223516045	-0,399160328194447	-145,664237620143	-2,39875369243653	0,0164509763470613	0,0513385751693176	0,00981063462635989	FBtr0073758
18061	43,126728372097	27,6472003271776	0,438222104460416	15,4795280449195	2,39733089129691	0,0165150022972138	0,0557803881656533	0,0192367816025237	FBtr0113564
23987	1703,25145514623	2192,93024316102	-0,252634081392454	-489,678788014791	-2,39725852751303	0,0165182645031632	0,0515521375598448	0,00981063462635989	FBtr0305953
11744	1703,35917624386	2192,93024316102	-0,252570857562436	-489,571066917164	-2,39658185643976	0,0165487966715834	0,05164879010281	0,00981063462635989	FBtr0084857
13489	869,699670757765	676,790499212451	0,25062241325526	192,909171545314	2,39515573200878	0,0166133073821557	0,0561723087432014	0,0192367816025237	FBtr0086976
6375	298,712158289046	229,189140489971	0,264426049616592	69,5230177990751	2,39513023380029	0,0166144627998142	0,0561769030148269	0,0192367816025237	FBtr0078059
11052	118,326917608134	41,2765690941352	1,04533232607865	77,0503485139988	2,39497311326206	0,0166215840668424	0,0562052130206386	0,0192367816025237	FBtr0083971
24929	851,976567635464	663,115675294755	0,250442542496487	188,860892340709	2,39205375200918	0,0167543884407906	0,056731224037184	0,0192367816025237	FBtr0307376
24930	853,29584495846	664,185605527646	0,250377952563577	189,110239430814	2,39156172785067	0,0167768625597919	0,0568198770353462	0,0192367816025237	FBtr0307377
12374	1123,94868046725	579,591220186982	0,661862765353781	544,357460280264	2,39155882162861	0,0167769953854768	0,0568204006789409	0,0192367816025237	FBtr0085644
19642	250,466497294533	191,493339832751	0,2678587702537	58,9731574617822	2,39083851345978	0,0168099447623082	0,056950185929649	0,0192367816025237	FBtr0300243
24119	440,290112514434	709,668130459815	-0,476932918654121	-269,378017945381	-2,38986914257027	0,0168543767837852	0,0526076028721317	0,00981063462635989	FBtr0306097
12481	358,164408245286	276,024801612973	0,260086639960752	82,1396066323136	2,38703144563063	0,0169850383985173	0,05763614407097	0,0192367816025237	FBtr0085767
6146	1,9906598209811	7,8080408615463	-1,20467616061984	-5,8173810405652	-2,38551104208563	0,0170554103624041	0,0532300936375511	0,00981063462635989	FBtr0077784
21225	361,588454026385	229,783549134078	0,452577158172987	131,804904892307	2,3817052495172	0,0172326844622601	0,0585958190098591	0,0192367816025237	FBtr0301945
6294	839,513745587662	1141,24849912652	-0,30689788202818	-301,734753538857	-2,380100916923	0,0173078973444596	0,0540028507057667	0,00981063462635989	FBtr0077957
5594	11,5633009423206	5,51783156021992	0,695440875336679	6,04546938210068	2,3781672452747	0,0173989325010928	0,0592332972275011	0,0192367816025237	FBtr0077062
1102	452,808789182164	338,133190311344	0,291656060007644	114,67559887082	2,37738668524133	0,0174357992035343	0,059373938669607	0,0192367816025237	FBtr0071387
11018	0,0383679879562715	2,12622358765446	-1,58475987622248	-2,08785559969819	-2,37660013703388	0,0174730180010489	0,054502885792251	0,00981063462635989	FBtr0083928
16451	11,2873421603851	5,25209734104599	0,717461714179745	6,03524481933912	2,37565453923635	0,0175178550854764	0,0596860370370103	0,0266247523974129	FBtr0100355
2806	1,45205433284501	0,063286710958697	1,24284884682266	1,38876762188631	2,37485029038009	0,0175560692214729	0,0598309467353282	0,0266247523974129	FBtr0073550
19706	1,45205433284501	0,063286710958697	1,24284884682266	1,38876762188631	2,37485029038009	0,0175560692214729	0,0598309467353282	0,0266247523974129	FBtr0300313
20332	1,45205433284501	0,063286710958697	1,24284884682266	1,38876762188631	2,37485029038009	0,0175560692214729	0,0598309467353282	0,0266247523974129	FBtr0300983
862	1187,47268461559	914,189073908706	0,26141930931923	273,283610706883	2,37288914310939	0,0176495602609572	0,0601843065904824	0,0266247523974129	FBtr0071079
8231	1,83573421240772	0,196153820545667	1,21051091609255	1,63958039186206	2,3696087216155	0,0178069188437486	0,0607753735038349	0,0266247523974129	FBtr0080383
2324	282,94746945851	406,776535803503	-0,362465590786537	-123,829066344993	-2,3680470459617	0,0178822618425665	0,0557728654840323	0,0141467679089163	FBtr0072966
18854	16,1408353456034	8,08776179311113	0,661521492737564	8,05307355249225	2,3653712084178	0,0180120069332486	0,0615388893662687	0,0266247523974129	FBtr0290083
12780	467,755790934609	2017,02817012214	-1,46061365449922	-1549,27237918753	-2,36477745053492	0,0180409083915631	0,0564367060279864	0,0141467679089163	FBtr0086133
13116	133,124565543521	42,8814627789404	1,12500189307525	90,2431027645808	2,3644516766771	0,0180567828448162	0,061704570754688	0,0266247523974129	FBtr0086512
5358	804,406070361441	340,384944476254	0,859180573708547	464,021125885188	2,36200412729971	0,0181764398406994	0,0621455706257312	0,0266247523974129	FBtr0076749
17565	1183,86464009095	912,391871251184	0,260344299863003	271,472768839767	2,36118840118756	0,0182164734353689	0,0622925482980061	0,0266247523974129	FBtr0112946
24603	3,03397836204203	8,45489468352416	-0,929776023726066	-5,42091632148214	-2,36017671483711	0,0182662314547366	0,0573708139188904	0,0141467679089163	FBtr0306845
4598	1025,19016012756	537,685622172962	0,644917468661852	487,504537954603	2,35987704644859	0,0182809929440708	0,0625288284221659	0,0266247523974129	FBtr0075801
1480	62,5153014532483	146,489851477312	-0,846985969715026	-83,9745500240634	-2,35923494799479	0,0183126575055326	0,0575620250417608	0,0141467679089163	FBtr0071899
4632	11403,015333584	7020,87047837876	0,484963246637451	4382,1448552052	2,35820529324999	0,0183635343231903	0,0628300452032483	0,0266247523974129	FBtr0075839
12111	31,2314276139049	14,503844847829	0,749001105696579	16,7275827660758	2,35498925053701	0,0185232415282455	0,0634095123366974	0,0266247523974129	FBtr0085330
16156	3,52537933923196	0,961888039719608	1,01289037402556	2,56349129951235	2,35126372591374	0,018709767799882	0,0640807780090508	0,0266247523974129	FBtr0091917
11277	2061,7228568814	3847,09799049594	-0,623664597244731	-1785,37513361454	-2,35105829801809	0,0187201006143607	0,0592221667595379	0,0141467679089163	FBtr0084255
4568	1663,29143255979	1144,83940609893	0,373397975911753	518,452026460858	2,35098347427435	0,0187238654127426	0,0641312737980112	0,0266247523974129	FBtr0075768
13811	269,801743405999	432,314994268983	-0,470771468576789	-162,513250862984	-2,34937710313283	0,0188048507732317	0,0595635072562804	0,0141467679089163	FBtr0087390
18787	23,1342139158831	38,2835624503306	-0,495301104309281	-15,1493485344475	-2,34778832417836	0,0188852504204136	0,05988608413436	0,0141467679089163	FBtr0290002
4275	57,1486024396157	37,689157135287	0,411814373568622	19,4594453043288	2,34688500831659	0,0189310963478968	0,0648697361046523	0,0266247523974129	FBtr0075388
11972	10,3178522817401	18,4653830532857	-0,561417614345352	-8,14753077154556	-2,34657167846045	0,0189470214752114	0,0601331051414736	0,0141467679089163	FBtr0085147
17846	10,3178522817401	18,4653830532857	-0,561417614345352	-8,14753077154556	-2,34657167846045	0,0189470214752114	0,0601331051414736	0,0141467679089163	FBtr0113296
6269	5,84077069234316	12,769579067003	-0,73847380582538	-6,92880837465982	-2,34535408135104	0,0190090176460025	0,0603803193138476	0,0141467679089163	FBtr0077930
24931	853,726729348969	667,982808185168	0,245185970382194	185,743921163801	2,34329748242338	0,01911413597361	0,0655161371419038	0,0266247523974129	FBtr0307378
8267	0,0383679879562715	2,32902093013264	-1,65914365086575	-2,29065294217637	-2,34257022550743	0,0191514294729607	0,0609455379835251	0,0141467679089163	FBtr0080431
3798	1,6336040928882	0,063286710958697	1,33177913695522	1,5703173819295	2,34220575702175	0,0191701432128977	0,0657128444139941	0,0266247523974129	FBtr0074806
13631	1,6336040928882	0,063286710958697	1,33177913695522	1,5703173819295	2,34220575702175	0,0191701432128977	0,0657128444139941	0,0266247523974129	FBtr0087151
13632	1,6336040928882	0,063286710958697	1,33177913695522	1,5703173819295	2,34220575702175	0,0191701432128977	0,0657128444139941	0,0266247523974129	FBtr0087152
13633	1,6336040928882	0,063286710958697	1,33177913695522	1,5703173819295	2,34220575702175	0,0191701432128977	0,0657128444139941	0,0266247523974129	FBtr0087153
12465	2,17220958102428	0,329020930132638	1,17041556533021	1,84318865089165	2,3404101732406	0,0192625715148511	0,0660363730109041	0,0266247523974129	FBtr0085747
21401	15,8043599769868	8,31503421774175	0,614973857690773	7,48932575924507	2,33605436252929	0,0194884084330926	0,0668212037398453	0,0266247523974129	FBtr0302208
4004	152,609996630061	311,545771694369	-0,71199328589102	-158,935775064309	-2,33519869066744	0,0195330435137238	0,0624422135837765	0,0141467679089163	FBtr0075048
8997	1,46536640857992	0,063286710958697	1,24964522017886	1,40207969762122	2,33397778286223	0,0195968852895632	0,0671953622241823	0,0266247523974129	FBtr0081351
10906	1,46536640857992	0,063286710958697	1,24964522017886	1,40207969762122	2,33397778286223	0,0195968852895632	0,0671953622241823	0,0266247523974129	FBtr0083773
23020	1,46536640857992	0,063286710958697	1,24964522017886	1,40207969762122	2,33397778286223	0,0195968852895632	0,0671953622241823	0,0266247523974129	FBtr0304438
6257	10,5127141175182	5,25209734104599	0,649485890940885	5,26061677647226	2,33313274130456	0,0196411795233542	0,067347621958511	0,0266247523974129	FBtr0077917
5658	29,2053071184641	79,0982468338094	-0,985666347204183	-49,8929397153454	-2,33170005042576	0,0197164761694828	0,063152558118183	0,0141467679089163	FBtr0077148
14040	185,582212437734	241,647180352798	-0,263357146151871	-56,0649679150641	-2,3303395642897	0,0197882112349366	0,0634287836870133	0,0141467679089163	FBtr0087671
8228	0,0383679879562715	2,09475514930658	-1,57270511752383	-2,05638716135031	-2,32995123088021	0,0198087288576554	0,063507628751353	0,0141467679089163	FBtr0080376
12396	260,374467959488	380,007313228889	-0,377466071217537	-119,632845269401	-2,3294557344688	0,0198349354146243	0,0636082315979883	0,0141467679089163	FBtr0085670
18662	1466,24094386512	1950,05262855897	-0,285069837168515	-483,811684693849	-2,32790914560163	0,019916928522117	0,0639222424344486	0,0141467679089163	FBtr0273369
10189	11,0113833784496	4,6506986698069	0,804204035263177	6,36068470864272	2,32655958972485	0,0199887174257496	0,0685319735494441	0,0266247523974129	FBtr0082853
4835	1,40484982189885	0,063286710958697	1,21836969659207	1,34156311094016	2,32624764232043	0,0200053434030689	0,0685881802868407	0,0266247523974129	FBtr0076089
9190	1,40484982189885	0,063286710958697	1,21836969659207	1,34156311094016	2,32624764232043	0,0200053434030689	0,0685881802868407	0,0266247523974129	FBtr0081584
23996	1,40484982189885	0,063286710958697	1,21836969659207	1,34156311094016	2,32624764232043	0,0200053434030689	0,0685881802868407	0,0266247523974129	FBtr0305962
3646	9,926904118436	3,78356577939387	0,889603611493519	6,14333833904213	2,32534549687005	0,0200534933345673	0,0687507290104569	0,0266247523974129	FBtr0074620
22207	2,23272616770535	0,329020930132638	1,19280958388007	1,90370523757271	2,31792854233049	0,0204532049384896	0,0700871171649487	0,0266247523974129	FBtr0303298
22798	5,36995007462957	1,99335647806749	0,856216342707416	3,37659359656208	2,31759937526976	0,0204711041952099	0,070146426543004	0,0266247523974129	FBtr0304216
12910	3,53869141496687	8,51783156021992	-0,803283169332307	-4,97914014525306	-2,31537950966138	0,0205921718853197	0,0664661903094649	0,0141467679089163	FBtr0086287
12911	3,53869141496687	8,51783156021992	-0,803283169332307	-4,97914014525306	-2,31537950966138	0,0205921718853197	0,0664661903094649	0,0141467679089163	FBtr0086288
8904	1383,64161083723	2652,45119992616	-0,650592508757716	-1268,80958908894	-2,31482436049082	0,0206225461918723	0,0665789047218787	0,0141467679089163	FBtr0081240
5501	272,264792083942	162,703133860488	0,513614211442151	109,561658223454	2,31053537637503	0,0208585323318657	0,0714192190882337	0,0266247523974129	FBtr0076944
2323	283,365041773284	407,308004241851	-0,362297565617195	-123,942962468567	-2,31033270069548	0,0208697418471366	0,067490866445758	0,0141467679089163	FBtr0072965
1598	15,8781886394028	8,17517375195933	0,635485133958407	7,70301488744346	2,30945888232895	0,0209181308239943	0,0716131819720419	0,0266247523974129	FBtr0072059
9638	9,9946889888585	17,8010475053509	-0,556088980325496	-7,80635851649236	-2,30861134302827	0,0209651579418921	0,0678403613712701	0,0141467679089163	FBtr0082148
13488	874,432130769621	687,175113828821	0,240829810383467	187,2570169408	2,30430695210536	0,0212054189840702	0,0725414576526934	0,0266247523974129	FBtr0086975
14239	0,0383679879562715	1,99335647806749	-1,5328427460754	-1,95498849011122	-2,30317548501104	0,0212689715554584	0,0689440278718587	0,0141467679089163	FBtr0087925
14235	182,003241048062	138,475861435858	0,272467672716887	43,5273796122044	2,30286327246643	0,0212865371779432	0,0728015801002646	0,0266247523974129	FBtr0087920
17195	0,792415671346796	3,7206289026981	-1,18347106535361	-2,92821323135131	-2,30185616142414	0,0213432851461408	0,0692118960247201	0,0141467679089163	FBtr0112445
20357	0,792415671346796	3,7206289026981	-1,18347106535361	-2,92821323135131	-2,30185616142414	0,0213432851461408	0,0692118960247201	0,0141467679089163	FBtr0301012
1957	953,086506079977	749,81497096554	0,239737066048904	203,271535114437	2,29953168136663	0,0214747664960482	0,0734018667620789	0,0266247523974129	FBtr0072506
6572	714,468907110191	555,629675323398	0,251237559133421	158,839231786793	2,29828918510914	0,0215453355753865	0,0736257399531115	0,0266247523974129	FBtr0078300
7703	3048,96155297536	9114,7689365578	-1,09498587750269	-6065,80738358243	-2,29713822147175	0,0216108859921709	0,0701698004182383	0,0141467679089163	FBtr0079701
6682	3,76744568595621	71,7206189155084	-2,82871013743836	-67,9531732295522	-2,29695772109166	0,0216211816974543	0,0702064482155535	0,0141467679089163	FBtr0078434
17931	235,320207739796	181,622711928772	0,258388981828323	53,6974958110243	2,29617715498919	0,0216657542023142	0,0741475803845746	0,0347264052505455	FBtr0113405
1782	3,26273263303137	0,860489368480519	1,0173009927509	2,40224326455085	2,29343468226403	0,0218229918167658	0,0748356068555744	0,0347264052505455	FBtr0072274
23908	34,4570167507279	49,4024428475267	-0,355950742490393	-14,9454260967988	-2,29254882378786	0,0218739935899916	0,071101606301602	0,0141467679089163	FBtr0305663
23386	570,020049159323	426,164652091565	0,290549965247024	143,855397067758	2,29191489252446	0,0219105547254692	0,0752168888867796	0,0347264052505455	FBtr0304891
21486	5,10730336842898	11,2835657793939	-0,742635909181122	-6,17626241096489	-2,28962371259643	0,0220431391745459	0,071695504674636	0,0192367816025237	FBtr0302305
18232	2,44816836295978	0,461888039719608	1,12004130152263	1,98628032324017	2,28872551608935	0,0220953055142827	0,0760170337316882	0,0347264052505455	FBtr0114216
3712	322,709709225195	219,601731860186	0,384211510098645	103,107977365009	2,28855133372865	0,0221054342705456	0,0760607322792954	0,0347264052505455	FBtr0074701
5470	7,36217813485912	3,08776179311113	0,784535132332945	4,27441634174798	2,28504123988532	0,0223104097259044	0,0769413381127622	0,0347264052505455	FBtr0076899
3645	2,29324275438641	0,196153820545667	1,38938783500441	2,09708893384074	2,28193431935773	0,0224932182800628	0,0777207965725171	0,0347264052505455	FBtr0074619
7118	49,7364270628141	26,9898581354381	0,602923260674768	22,7465689273759	2,2814405531183	0,0225223906526582	0,0778446717309096	0,0347264052505455	FBtr0078977
1922	1,54646335473732	0,063286710958697	1,2900796352502	1,48317664377862	2,28116622516969	0,0225386125232339	0,0779134946178781	0,0347264052505455	FBtr0072455
22090	1,34433323521779	0,063286710958697	1,18608434681932	1,28104652425909	2,28096595294066	0,022550461659657	0,0779637385432654	0,0347264052505455	FBtr0303149
23269	124,130466137522	93,9269146006159	0,277526943193049	30,2035515369066	2,28081373888162	0,0225594710483354	0,0780019257240941	0,0347264052505455	FBtr0304731
5543	138,429523478725	100,951389682768	0,314387014835234	37,4781337959564	2,27945863452657	0,0226398162360482	0,078341891791465	0,0347264052505455	FBtr0076999
21616	43,959424018149	12,1122368752636	1,25990943015159	31,8471871428854	2,27908441664374	0,0226620476766515	0,0784357748798701	0,0347264052505455	FBtr0302454
12939	2,21941409197044	6,79055913558931	-0,986163792322196	-4,57114504361887	-2,27865750418381	0,0226874327473245	0,0739220228848463	0,0192367816025237	FBtr0086321
21703	814,563296990115	508,762549091112	0,470302078140659	305,800747899003	2,27807001233755	0,0227224065878104	0,0786902667508555	0,0347264052505455	FBtr0302587
14302	3,10780702445799	0,727622258893549	1,07802093966926	2,38018476556445	2,27691089842996	0,0227915469459223	0,078981063098257	0,0347264052505455	FBtr0088000
20559	46,157455673142	30,0003465051997	0,425094691651785	16,1571091679423	2,27662336369015	0,0228087264674273	0,0790531992805094	0,0347264052505455	FBtr0301232
17248	23,9560464696962	15,1681803957639	0,445245555340861	8,78786607393227	2,27534003042379	0,0228855398346945	0,0793751595502585	0,0347264052505455	FBtr0112514
24417	90,235886295404	67,2485956693534	0,292149206717005	22,9872906260507	2,27310244614808	0,0230200070627726	0,0799365205434419	0,0347264052505455	FBtr0306625
11827	743,795512482771	512,255552405853	0,372638924595414	231,539960076918	2,2723725648093	0,0230640173244527	0,0801196318200523	0,0347264052505455	FBtr0084958
24915	1,55977543047223	6,3919578068284	-1,20775823407138	-4,83218237635617	-2,27158926693229	0,0231113297598982	0,0753571186228114	0,0192367816025237	FBtr0307361
22192	65,1514071157452	113,552788354007	-0,552302362836515	-48,4013812382622	-2,26713164970133	0,0233821846691995	0,0762621685329918	0,0192367816025237	FBtr0303281
6570	705,368311098313	552,269535789181	0,244487529890146	153,098775309132	2,26709260242931	0,0233845693921799	0,0814442589895334	0,0347264052505455	FBtr0078298
4146	14,1147148501626	7,28356577939387	0,63001432801632	6,83114907076872	2,26619238963046	0,0234396064019147	0,081670102706941	0,0347264052505455	FBtr0075224
23474	642,452000467023	505,720585624876	0,239097557836422	136,731414842147	2,26494216586835	0,0235162287814781	0,0819837565256697	0,0347264052505455	FBtr0304985
9165	0,469252378465143	2,92342624517628	-1,26187212416744	-2,45417386671114	-2,26472316199165	0,0235296732073831	0,0767511745360608	0,0192367816025237	FBtr0081554
3329	4,9523777598556	10,4409079711333	-0,696456989341069	-5,48853021127767	-2,26405417729752	0,0235707828160567	0,0768870014826038	0,0192367816025237	FBtr0074208
13273	556,636244902317	305,563263407516	0,599017991122176	251,072981494801	2,26149055099394	0,0237288971572327	0,0828496912638712	0,0347264052505455	FBtr0086699
4454	2,67692263394912	0,329020930132638	1,34342287979021	2,34790170381649	2,26008090545135	0,0238162299911711	0,083203340523218	0,0347264052505455	FBtr0075623
23882	127,336620739871	77,993349819941	0,487739142626698	49,3432709199298	2,25553925048945	0,0240995014761458	0,0843427424969404	0,0347264052505455	FBtr0305611
10845	2896,65558100454	3845,47556514923	-0,283297872307575	-948,819984144689	-2,25411434152235	0,0241889756712466	0,0789051306779631	0,0192367816025237	FBtr0083700
6571	714,253464914937	556,762542432985	0,24890119917708	157,490922481951	2,25327059052952	0,024242092899323	0,0849118997001484	0,0347264052505455	FBtr0078299
9290	33,6364086886629	48,3080375324831	-0,357530484652092	-14,6716288438202	-2,2528401051336	0,0242692324711655	0,0791638445758666	0,0192367816025237	FBtr0081704
16045	7,68534142774077	3,45489468352416	0,727390951614933	4,23044674421661	2,25217379914939	0,0243112910734724	0,0851870606874481	0,0347264052505455	FBtr0091805
11455	4,01678031642189	8,84650265608963	-0,727202805201879	-4,82972233966774	-2,25204553856689	0,0243193943919398	0,0793251689701745	0,0192367816025237	FBtr0084488
11955	29,8855261394386	17,1996488341118	0,540421581697461	12,6858773053269	2,25095393644025	0,0243884550383762	0,0854930975815156	0,0347264052505455	FBtr0085128
1882	584,948526202056	446,577236803654	0,269646895958142	138,371289398402	2,25061833785495	0,0244097209480971	0,0855772919321816	0,0347264052505455	FBtr0072403
24529	258,531043049092	201,042289997056	0,250948676567843	57,4887530520358	2,25060560346826	0,0244105282056395	0,085580486711496	0,0347264052505455	FBtr0306758
6502	4,18501800073017	1,3919578068284	0,906757588337586	2,79306019390177	2,24972680302657	0,0244662929947179	0,0858009585364538	0,0347264052505455	FBtr0078211
17644	3608,41861550312	2425,74491089918	0,397063416995966	1182,67370460393	2,24929792454475	0,0244935477867683	0,0859085547745595	0,0347264052505455	FBtr0113054
17643	3601,27635511626	2420,61903714579	0,397197310408468	1180,65731797047	2,24843485667488	0,0245484746249029	0,0861250796410747	0,0347264052505455	FBtr0113053
11847	51,6137444084213	12,4094395327854	1,39546993169204	39,2043048756359	2,24776778177384	0,0245910012897259	0,086292434155066	0,0347264052505455	FBtr0084979
13120	2,06448848339707	0,329020930132638	1,1292689137777	1,73546755326443	2,24755687486694	0,0246044600810202	0,0863453460887125	0,0347264052505455	FBtr0086518
22683	2,06448848339707	0,329020930132638	1,1292689137777	1,73546755326443	2,24755687486694	0,0246044600810202	0,0863453460887125	0,0347264052505455	FBtr0304055
17194	624,85237950158	492,689120515591	0,237422585983298	132,163258985989	2,24706607340606	0,0246358047419246	0,0864684774489618	0,0347264052505455	FBtr0112444
14990	3600,67723304144	2420,61903714579	0,397030955851586	1180,05819589565	2,24599091742963	0,0247045896750919	0,0867382105863034	0,0347264052505455	FBtr0088872
3666	5,5042953237266	2,05629335476325	0,853916799427014	3,44800196896335	2,2444421355775	0,0248039680391821	0,0871267661049403	0,0347264052505455	FBtr0074648
15332	328,876435941416	747,675083867252	-0,820435741045212	-418,798647925835	-2,24436009266069	0,024809242006832	0,0808855793344389	0,0192367816025237	FBtr0089323
12349	4,81803251075857	12,2835657793939	-0,877057016359546	-7,4655332686353	-2,24141212879125	0,0249993915917135	0,0814841175886268	0,0192367816025237	FBtr0085616
14900	1,4387422571101	0,063286710958697	1,23600596651682	1,37545554615141	2,24115501684298	0,0250160354989541	0,0879514323566467	0,0347264052505455	FBtr0088769
19541	138,897895112942	297,238093983339	-0,758881822221845	-158,340198870397	-2,24106394658998	0,0250219331492338	0,081554810574062	0,0192367816025237	FBtr0300132
14989	3605,7122759867	2424,41623980331	0,396861006982345	1181,29603618339	2,23955420800897	0,0251198783785387	0,0883530403080065	0,0347264052505455	FBtr0088871
20257	4,77082799981242	1,72762225889355	0,861252700921687	3,04320574091887	2,23834593604487	0,0251985047114733	0,0886561693374533	0,0347264052505455	FBtr0300902
24258	5,63259678083016	2,15769202600234	0,836160191891699	3,47490475482782	2,23674994187609	0,0253026879030829	0,0890565693945299	0,0347264052505455	FBtr0306304
8369	1073,7001643205	3476,00367173654	-1,17445074525598	-2402,30350741604	-2,23669479551564	0,0253062943964013	0,08244189880585	0,0192367816025237	FBtr0080550
1677	218,522984793692	154,038798312553	0,348731491129025	64,4841864811386	2,23650781159556	0,025318526189845	0,0891173145902442	0,0347264052505455	FBtr0072150
10747	29,8189657607641	19,7241239162642	0,404897304265271	10,0948418444999	2,23322836842536	0,0255338884775969	0,0899400552106109	0,0347264052505455	FBtr0083588
1431	738,581447427709	932,640127073464	-0,233147251456122	-194,058679645755	-2,23295061487932	0,0255522012455101	0,0832020965018454	0,0192367816025237	FBtr0071832
22144	2,54257738485209	6,58776179311113	-0,845664625488428	-4,04518440825904	-2,23076409654728	0,0256967593548252	0,083646035072048	0,0192367816025237	FBtr0303231
2182	5,89524348703075	2,12622358765446	0,890007592830664	3,76901989937629	2,23051385242383	0,0257133488632952	0,0906210679506338	0,0347264052505455	FBtr0072778
1867	91,1448595873679	65,7975458336583	0,323768004863209	25,3473137537097	2,22982426445669	0,0257591118668314	0,090794070500896	0,0347264052505455	FBtr0072379
18966	91,9872725006573	128,954884696334	-0,336261399253757	-36,9676121956771	-2,22840303445791	0,0258536509305982	0,0841254120398763	0,0192367816025237	FBtr0290275
3835	0,0383679879562715	1,86048936848052	-1,47808191721997	-1,82212138052425	-2,22629045147446	0,0259947326464869	0,084554339186457	0,0192367816025237	FBtr0074844
17140	0,0383679879562715	1,86048936848052	-1,47808191721997	-1,82212138052425	-2,22629045147446	0,0259947326464869	0,084554339186457	0,0192367816025237	FBtr0112381
10846	2902,55361722257	3864,3601797656	-0,286162350923571	-961,806562543032	-2,22582529485111	0,0260258858172118	0,0846487820105885	0,0192367816025237	FBtr0083701
18030	14,0735541312099	7,81503421774175	0,561143297521573	6,25851991346815	2,2257610836196	0,026030188802902	0,0918134337735817	0,0347264052505455	FBtr0113531
13973	195,339998127614	141,273064093379	0,323070350737616	54,0669340342349	2,22549391747646	0,0260480990049512	0,0918804599200781	0,0347264052505455	FBtr0087598
19921	89,683968731533	67,2485956693534	0,286047949606252	22,4353730621797	2,22511910145633	0,0260732437626281	0,0919744930680611	0,0347264052505455	FBtr0300541
14099	12,674404353804	30,9618847106564	-0,870500920925937	-18,2874803568523	-2,22481398182419	0,0260937283863669	0,0848541134055361	0,0192367816025237	FBtr0087753
8216	1,29712872427164	0,063286710958697	1,16015676287811	1,23384201331294	2,22467540482893	0,0261030365355142	0,0920858068550458	0,0347264052505455	FBtr0080354
10632	1,29712872427164	0,063286710958697	1,16015676287811	1,23384201331294	2,22467540482893	0,0261030365355142	0,0920858068550458	0,0347264052505455	FBtr0083439
15973	1,29712872427164	0,063286710958697	1,16015676287811	1,23384201331294	2,22467540482893	0,0261030365355142	0,0920858068550458	0,0347264052505455	FBtr0091722
22510	1,29712872427164	0,063286710958697	1,16015676287811	1,23384201331294	2,22467540482893	0,0261030365355142	0,0920858068550458	0,0347264052505455	FBtr0303820
12432	29,6713084359322	19,4339146149378	0,414468887857453	10,2373938209943	2,22443509076824	0,0261191851181883	0,0921460964008975	0,0347264052505455	FBtr0085708
11115	5,82745861660825	12,0353132861769	-0,683651051039837	-6,20785466956866	-2,22437032712556	0,0261235385711669	0,0849441905979779	0,0192367816025237	FBtr0084052
10235	10,3916809441561	5,38496445063296	0,615598581685023	5,00671649352316	2,22353608177283	0,0261796731713249	0,0923716381103326	0,0347264052505455	FBtr0082917
16317	632,778906531797	500,32897765231	0,234646254902397	132,449928879487	2,22251603098082	0,026248451870756	0,0926275465612083	0,0347264052505455	FBtr0100184
6805	655,16790928728	518,19960555629	0,234329504010551	136,96830373099	2,22251534259514	0,0262484983390356	0,0926277192621314	0,0347264052505455	FBtr0078582
18100	30,0005155208073	19,7311172724596	0,41052170764217	10,2693982483476	2,2218068193411	0,0262963636801488	0,0928054722620509	0,0347264052505455	FBtr0113603
18301	51,7504599742679	36,6402069709821	0,341348565508067	15,1102530032858	2,22176036862256	0,0262995043603866	0,0928171257321695	0,0347264052505455	FBtr0114315
5472	256,554576048093	200,164668736882	0,247653220383781	56,3899073112117	2,22046425059051	0,0263872698111229	0,0931422934202231	0,046205758883078	FBtr0076905
7681	1,3576453109527	0,063286710958697	1,19327624863491	1,294358599994	2,22029733846811	0,0263985904858548	0,0931841680239287	0,046205758883078	FBtr0079676
16014	1,3576453109527	0,063286710958697	1,19327624863491	1,294358599994	2,22029733846811	0,0263985904858548	0,0931841680239287	0,046205758883078	FBtr0091768
19502	1,3576453109527	0,063286710958697	1,19327624863491	1,294358599994	2,22029733846811	0,0263985904858548	0,0931841680239287	0,046205758883078	FBtr0300079
21574	1,3576453109527	0,063286710958697	1,19327624863491	1,294358599994	2,22029733846811	0,0263985904858548	0,0931841680239287	0,046205758883078	FBtr0302396
16186	20,0115265764418	12,0108382040245	0,494391675196208	8,0006883724173	2,21950275856656	0,0264525397572943	0,0933835107559735	0,046205758883078	FBtr0091953
20689	266,346332839931	166,622715257835	0,467944595812637	99,7236175820957	2,21785149901312	0,0265649593948432	0,0937977756902538	0,046205758883078	FBtr0301366
4293	13,5216365673389	7,51783156021992	0,558933599408068	6,00380500711898	2,21724890902017	0,0266060870706863	0,0939489523501003	0,046205758883078	FBtr0075415
5659	35,6891533355735	49,9793664366134	-0,332805225054741	-14,2902131010399	-2,21493840578873	0,0267642925352747	0,0868591956593029	0,0192367816025237	FBtr0077149
2509	7,80637460110289	3,42342624517628	0,750057930065352	4,38294835592661	2,21468458727717	0,026781721494838	0,0945922846330994	0,046205758883078	FBtr0073182
1001	148,758582600204	102,276565765072	0,373122887927745	46,4820168351324	2,21421737178458	0,0268138294140452	0,0947094987893679	0,046205758883078	FBtr0071263
888	2850,71030279518	1999,40928972494	0,354641747388366	851,301013070239	2,21237739827887	0,0269405992328269	0,0951711079299976	0,046205758883078	FBtr0071116
7472	11,6298613209951	20,4898581354381	-0,548369084974527	-8,859996814443	-2,20892525539344	0,0271798402243035	0,0883791198050208	0,0266247523974129	FBtr0079409
17676	547,380723281866	299,507319887016	0,602250731030331	247,87340339485	2,20786826444767	0,0272534576767378	0,0963023510627671	0,046205758883078	FBtr0113093
4692	76,7513932242734	52,1541903543098	0,38331912659216	24,5972028699637	2,20727440266334	0,0272948944907843	0,0964513380058222	0,046205758883078	FBtr0075912
4347	195,779375293612	142,846489339837	0,314274326586612	52,9328859537758	2,20319156430473	0,0275812496272585	0,0974756329210492	0,046205758883078	FBtr0075490
5547	12,404489363862	6,71363554650266	0,581602202629946	5,69085381735935	2,2029180602452	0,0276005244528514	0,097544249112253	0,046205758883078	FBtr0077003
21472	77,628923064522	118,363974394857	-0,419619444972263	-40,7350513303349	-2,19852527888847	0,0279116951651746	0,0912045590502246	0,0266247523974129	FBtr0302291
18225	1,74132519051541	0,196153820545667	1,16925193038253	1,54517136996975	2,19806710465091	0,0279443242854818	0,098761247854991	0,046205758883078	FBtr0114207
18344	1,74132519051541	0,196153820545667	1,16925193038253	1,54517136996975	2,19806710465091	0,0279443242854818	0,098761247854991	0,046205758883078	FBtr0114358
5749	0,253810183210707	2,46188803971961	-1,36844160532447	-2,2080778565089	-2,19765738392701	0,0279735306082241	0,0914403465525941	0,0266247523974129	FBtr0077273
17387	68,55127772887	44,6506953407437	0,424843703659493	23,9005823881263	2,19762396587901	0,0279759139235036	0,0988724216882257	0,046205758883078	FBtr0112723
1685	565,007956890287	712,168120472626	-0,231291476869994	-147,160163582338	-2,19646141830821	0,0280589337643162	0,091765263459249	0,0266247523974129	FBtr0072158
4644	9,39556691404134	17,5737750807202	-0,602375126653141	-8,1782081666789	-2,195956092396	0,028095086254512	0,0919025491217011	0,0266247523974129	FBtr0075853
12449	2,49537287390594	6,92342624517628	-0,907571986093772	-4,42805337127034	-2,19478197388057	0,0281792411602371	0,0922215306627091	0,0266247523974129	FBtr0085728
112	127,414122877531	93,7415989840947	0,305497436828079	33,672523893436	2,19024699263721	0,0285063288360334	0,100723143053526	0,046205758883078	FBtr0070139
16578	200,713965424988	152,066768408272	0,276766520619946	48,6471970167163	2,1883690854749	0,0286427282684147	0,101194268919572	0,046205758883078	FBtr0100501
543	527,675030699826	974,245034074522	-0,612748206975889	-446,570003374696	-2,18775277301428	0,0286876156835285	0,0941312061298183	0,0266247523974129	FBtr0070664
7501	1101,68568751886	865,140140389717	0,241581196063422	236,545547129146	2,18409165801005	0,0289555135512538	0,102267381988882	0,046205758883078	FBtr0079447
18974	4,78414007554732	1,79055913558931	0,835913943909804	2,99358093995801	2,18303583547308	0,0290331711110638	0,102532264788789	0,046205758883078	FBtr0290283
20674	4,78414007554732	1,79055913558931	0,835913943909804	2,99358093995801	2,18303583547308	0,0290331711110638	0,102532264788789	0,046205758883078	FBtr0301351
16151	1,33102115948288	0,063286710958697	1,17884034663951	1,26773444852419	2,18302884224811	0,0290336860717957	0,1025340192361	0,046205758883078	FBtr0091911
4546	1233,02417234442	1840,47224324695	-0,400418571794169	-607,448070902533	-2,18120794745203	0,0291680392684039	0,0959092877425747	0,0266247523974129	FBtr0075744
1817	1,23661213759057	0,063286710958697	1,12590269267381	1,17332542663188	2,18080855818664	0,029197579310928	0,103091039983621	0,046205758883078	FBtr0072316
8687	1,23661213759057	0,063286710958697	1,12590269267381	1,17332542663188	2,18080855818664	0,029197579310928	0,103091039983621	0,046205758883078	FBtr0080980
10881	1,23661213759057	0,063286710958697	1,12590269267381	1,17332542663188	2,18080855818664	0,029197579310928	0,103091039983621	0,046205758883078	FBtr0083743
16051	1,23661213759057	0,063286710958697	1,12590269267381	1,17332542663188	2,18080855818664	0,029197579310928	0,103091039983621	0,046205758883078	FBtr0091811
23838	1,23661213759057	0,063286710958697	1,12590269267381	1,17332542663188	2,18080855818664	0,029197579310928	0,103091039983621	0,046205758883078	FBtr0305567
10925	18,2940328063998	10,1751737519593	0,565618580025338	8,11885905444044	2,18065008844406	0,0292093073460176	0,103130796578737	0,046205758883078	FBtr0083797
2403	43,4656527242095	25,4513963408948	0,527183292109628	18,0142563833147	2,17926738011725	0,0293118109865351	0,103477687879346	0,046205758883078	FBtr0073059
10542	98,7325409322193	140,391944490575	-0,350527251359866	-41,6594035583561	-2,1768169476257	0,0294942280394936	0,097102223440945	0,0266247523974129	FBtr0083327
7493	804,882934771148	508,96534643359	0,457956024180269	295,917588337558	2,17540576715553	0,0295997227150955	0,104446482177295	0,046205758883078	FBtr0079439
24791	420,497279194244	312,374446119302	0,296824391483496	108,122833074942	2,17463540825026	0,0296574487323864	0,104639748390715	0,046205758883078	FBtr0307173
19484	18,9270473164282	11,5108382040245	0,480856860823307	7,41620911240369	2,17425193882672	0,0296862196742036	0,104735952488496	0,046205758883078	FBtr0300059
2333	4,29273909835739	1,52482491641537	0,861618849013195	2,76791418194202	2,17407184380096	0,0296997401237431	0,104781134394547	0,046205758883078	FBtr0072979
7262	54,4640677744247	73,3674760665495	-0,295592965186491	-18,9034082921248	-2,17349073669175	0,0297434022584551	0,0980058799930633	0,0266247523974129	FBtr0079150
6151	979,515504908862	602,133173666028	0,486259716804554	377,382331242834	2,17328160789865	0,0297591288848453	0,104979387312119	0,046205758883078	FBtr0077792
8925	94,025480580085	122,96187805253	-0,267062994757433	-28,9363974724448	-2,17244126115277	0,0298223956370416	0,0982909988462922	0,0266247523974129	FBtr0081262
9142	6,17724606095972	2,12622358765446	0,933158720150379	4,05102247330526	2,17203372432323	0,0298531192686746	0,10529245402915	0,046205758883078	FBtr0081522
22750	663,099334284489	435,83248598213	0,41927401986932	227,26684830236	2,17022270074093	0,0299899791689344	0,105746800266687	0,046205758883078	FBtr0304161
1261	393,855129820108	306,19262884541	0,2514058109817	87,6625009746979	2,16998663680222	0,0300078583007846	0,105806023549818	0,046205758883078	FBtr0071608
7502	1100,25868909824	864,475804841782	0,241053403143291	235,782884256457	2,16984713241499	0,0300184284620619	0,105841022151758	0,046205758883078	FBtr0079448
5041	80,1246396859284	105,489851477312	-0,273539042654337	-25,3652117913832	-2,16725173431284	0,0302156645760392	0,0997008763388588	0,0266247523974129	FBtr0076359
4084	613,034502214301	812,650622101352	-0,281679858527556	-199,616119887051	-2,16710368284512	0,0302269491765388	0,0997410985861889	0,0266247523974129	FBtr0075148
19029	12,4516938748082	6,85349601228507	0,566050732665242	5,59819786252309	2,16634622692807	0,0302847397435	0,10671932282741	0,046205758883078	FBtr0299518
13795	25,3757766065784	15,8639843820466	0,458224419258513	9,51179222453174	2,16631174694912	0,0302873726723107	0,10672797310058	0,046205758883078	FBtr0087371
18398	0,684694573719578	3,18916046435022	-1,13591391806147	-2,50446589063064	-2,16512954364002	0,0303777660575892	0,100277427719521	0,0266247523974129	FBtr0114508
6519	677,258002584601	539,255545747727	0,2276739518829	138,002456836874	2,16348457491144	0,0305039288646436	0,107437248778019	0,046205758883078	FBtr0078230
5219	15945,5062755643	63959,2421511058	-1,3890454489178	-48013,7358755415	-2,16336713938306	0,0305129529072672	0,100756233239047	0,0266247523974129	FBtr0076573
6324	0,0383679879562715	1,82902093013264	-1,46466093776116	-1,79065294217637	-2,16295708005354	0,0305444808862116	0,100867637117887	0,0266247523974129	FBtr0077997
8536	0,0383679879562715	1,82902093013264	-1,46466093776116	-1,79065294217637	-2,16295708005354	0,0305444808862116	0,100867637117887	0,0266247523974129	FBtr0080792
19691	0,0383679879562715	1,82902093013264	-1,46466093776116	-1,79065294217637	-2,16295708005354	0,0305444808862116	0,100867637117887	0,0266247523974129	FBtr0300297
20542	0,0383679879562715	1,82902093013264	-1,46466093776116	-1,79065294217637	-2,16295708005354	0,0305444808862116	0,100867637117887	0,0266247523974129	FBtr0301215
23686	0,0383679879562715	1,82902093013264	-1,46466093776116	-1,79065294217637	-2,16295708005354	0,0305444808862116	0,100867637117887	0,0266247523974129	FBtr0305254
12317	65,6113646412198	48,6506953407437	0,29644966929886	16,9606693004761	2,16228887407704	0,0305959167732042	0,107737223985763	0,046205758883078	FBtr0085581
13396	26,937120276299	15,5353132861769	0,537103480549718	11,4018069901221	2,16227779678879	0,0305967700860359	0,107740003035293	0,046205758883078	FBtr0086858
8739	75,0580746222053	28,6157318888297	0,953622918031798	46,4423427333756	2,16158191131945	0,0306504169742514	0,107914585491229	0,046205758883078	FBtr0081038
7494	796,657419616023	506,503808228133	0,452533659627625	290,15361138789	2,16133506427793	0,0306694661939328	0,107976514019193	0,046205758883078	FBtr0079440
18469	796,657419616023	506,503808228133	0,452533659627625	290,15361138789	2,16133506427793	0,0306694661939328	0,107976514019193	0,046205758883078	FBtr0114588
17764	300,957394454985	380,682133817522	-0,234648608159059	-79,7247393625373	-2,16007705296112	0,0307667051084526	0,101650075575347	0,0266247523974129	FBtr0113202
18459	258,591559635773	203,217113914753	0,240449176341532	55,3744457210205	2,15911896177471	0,0308409389378714	0,108532485705137	0,046205758883078	FBtr0114577
23621	1039,29925359998	658,02826666497	0,456775502017957	381,270986935011	2,15899685904905	0,030850410613416	0,108563118610494	0,046205758883078	FBtr0305151
16735	1,02116994233614	3,79055913558931	-1,03693732138606	-2,76938919325317	-2,15798520658225	0,0309289819856879	0,102218383095172	0,0266247523974129	FBtr0100838
7885	249,851692827232	321,5387849963	-0,251805287994482	-71,6870921690684	-2,15781459980021	0,0309422493080149	0,102264733113103	0,0266247523974129	FBtr0079922
20481	1108,73353888383	870,101678595174	0,242239993081226	238,631860288657	2,156444148637	0,031049000481566	0,10920353786432	0,046205758883078	FBtr0301152
2322	340,941277542411	462,856951077092	-0,30532199996804	-121,915673534681	-2,15460230984347	0,0311929681374967	0,103137439903007	0,0266247523974129	FBtr0072964
24571	618,796968691483	817,073698512266	-0,277756136594945	-198,276729820782	-2,15211209045029	0,0313885271262484	0,103813976393192	0,0266247523974129	FBtr0306813
4989	3,52537933923196	1,12622358765446	0,906358642746728	2,3991557515775	2,15063883967243	0,0315047172016758	0,110659963010616	0,046205758883078	FBtr0076297
21881	790,212442467863	630,856934431776	0,225062997646219	159,355508036087	2,15036175142636	0,0315266113397183	0,110729478395893	0,046205758883078	FBtr0302855
16811	4,92575360838579	1,86048936848052	0,832287846699886	3,06526423990527	2,15023503548735	0,0315366281523046	0,110761268655658	0,046205758883078	FBtr0110797
4158	1,95676738576985	0,329020930132638	1,08635629169049	1,62774645563721	2,1495967672027	0,0315871243591364	0,110921396219155	0,046205758883078	FBtr0075238
8261	1,95676738576985	0,329020930132638	1,08635629169049	1,62774645563721	2,1495967672027	0,0315871243591364	0,110921396219155	0,046205758883078	FBtr0080421
12576	1682,35569652306	2374,29732278642	-0,344419926354726	-691,941626263362	-2,14913742544845	0,0316235077988232	0,104622125837906	0,0266247523974129	FBtr0085875
11349	688,40522078465	472,374439461176	0,376273803438845	216,030781323474	2,14820005126585	0,0316978666452801	0,111271801722993	0,046205758883078	FBtr0084340
2321	342,233930713938	466,185622172962	-0,30870141111109	-123,951691459024	-2,14771119947217	0,0317367051196267	0,105009599294598	0,0266247523974129	FBtr0072963
12577	1683,76938286795	2374,29732278642	-0,343580226970461	-690,527939918473	-2,14640548853706	0,031840641822412	0,1053643315305	0,0266247523974129	FBtr0085876
10848	2489,63869899194	3320,40218318059	-0,287898076603419	-830,763484188657	-2,14614396971896	0,03186149418581	0,105435380299858	0,0266247523974129	FBtr0083703
1565	7,68534142774077	14,0423066423724	-0,57471717688847	-6,35696521463159	-2,1456661402639	0,0318996244502621	0,105565195794556	0,0266247523974129	FBtr0072020
24527	270,00877149251	212,710120558557	0,238026363768278	57,2986509339531	2,1456301820321	0,0319024954596445	0,111916525750185	0,046205758883078	FBtr0306756
22108	0,0383679879562715	1,72762225889355	-1,42014772515696	-1,68925427093728	-2,14560823667112	0,0319042477496791	0,105580926895814	0,0266247523974129	FBtr0303193
17802	2500,61171438243	3334,84274131746	-0,287840126313024	-834,231026935035	-2,14453146165944	0,0319903273320676	0,105873462400563	0,0266247523974129	FBtr0113246
24370	343,458799015042	463,654153734614	-0,299694845031866	-120,195354719572	-2,14440371455869	0,0320005528930647	0,10590816840896	0,0266247523974129	FBtr0306577
9338	260,465203506136	329,668153763258	-0,235215003003927	-69,2029502571215	-2,14402276762183	0,0320310625590083	0,106011663106785	0,0266247523974129	FBtr0081770
5967	16,2073957242779	7,04230664237236	0,795323423156657	9,16508908190555	2,14355823441539	0,0320683003029065	0,112436332125555	0,046205758883078	FBtr0077563
9786	13,6705183839188	6,7206289026981	0,674221581483547	6,9498894812207	2,14350154923348	0,0320728468191724	0,112450553198862	0,046205758883078	FBtr0082351
12679	8,76255240401295	3,91643288898084	0,740647316692975	4,84611951503211	2,14263503266718	0,0321424158241614	0,112667943267943	0,046205758883078	FBtr0086001
4792	7,84026703631414	14,0353132861769	-0,555485853094328	-6,19504624986278	-2,14046318914286	0,0323173526111087	0,106978720361775	0,0266247523974129	FBtr0076041
4672	108,406859359193	171,384947805317	-0,456332329242993	-62,9780884461242	-2,14021464511553	0,0323374241596861	0,107046244172875	0,0266247523974129	FBtr0075890
10847	2517,8785334545	3354,64343898855	-0,28687926798442	-836,764905534052	-2,1396426014342	0,0323836609955852	0,107201655549663	0,0266247523974129	FBtr0083702
21937	3,61252007738283	15,0283199299815	-1,32862945096138	-11,4157998525986	-2,13578579245555	0,0326968776999146	0,108249463633108	0,0266247523974129	FBtr0302929
8204	208,515864473346	371,143682010169	-0,575525395533613	-162,627817536823	-2,13509044034913	0,0327536233549282	0,108438375130144	0,0266247523974129	FBtr0080334
17765	276,420013538952	349,094725187737	-0,233045850830765	-72,6747116487858	-2,1334465668248	0,0328881105063383	0,108884978520793	0,0347264052505455	FBtr0113203
4341	5,36995007462957	10,5108382040245	-0,629033950362482	-5,14088812939491	-2,13309743530044	0,0329167341380991	0,108979829688025	0,0347264052505455	FBtr0075481
17787	81,1074416403083	110,161180381442	-0,304552649768704	-29,0537387411336	-2,13272880206828	0,0329469797671693	0,109079979029779	0,0347264052505455	FBtr0113227
11740	617,194542969556	1121,51426330726	-0,596886730168984	-504,319720337706	-2,12549083042967	0,0335456783916583	0,111046372810921	0,0347264052505455	FBtr0084852
2423	0,253810183210707	2,22762225889355	-1,28604495131861	-1,97381207568284	-2,12372318743809	0,0336932972880932	0,111526601576584	0,0347264052505455	FBtr0073080
1684	583,318094503418	729,342944390322	-0,223239914031776	-146,024849886903	-2,12368114756813	0,0336968148624621	0,111538022861853	0,0347264052505455	FBtr0072157
3891	4269,48462426513	5299,53131891312	-0,216102503410135	-1030,04669464799	-2,12323173974748	0,0337344374952384	0,111660116838984	0,0347264052505455	FBtr0074909
3890	4267,74777462736	5297,2341162556	-0,216075818117477	-1029,48634162824	-2,1229699108799	0,0337563733217359	0,111731249841796	0,0347264052505455	FBtr0074908
21289	4269,86830414469	5299,53131891312	-0,216012652350574	-1029,66301476843	-2,12236625558681	0,0338069935939662	0,11189524938111	0,0347264052505455	FBtr0302049
4797	0,469252378465143	2,98636312187204	-1,28008935595315	-2,5171107434069	-2,11749867496084	0,0342175476359547	0,11321766134264	0,0347264052505455	FBtr0076046
13211	980,320509245189	1283,00374497593	-0,26895944239652	-302,683235730743	-2,11597743016158	0,0343467271756035	0,113630949272217	0,0347264052505455	FBtr0086625
17192	3,61252007738283	15,6926554779163	-1,37052177575843	-12,0801354005335	-2,11451759868748	0,0344710832740396	0,114027552585342	0,0347264052505455	FBtr0112442
11026	277,59530701236	374,643672022979	-0,299345192073991	-97,048365010619	-2,11244809746096	0,0346480332897035	0,11458978943084	0,0347264052505455	FBtr0083936
20184	262,262569730588	330,699622201606	-0,231470434075133	-68,437052471018	-2,11137565371419	0,0347400360083316	0,114881148228522	0,0347264052505455	FBtr0300827
18536	0,0383679879562715	4,58076843691569	-2,24467547741289	-4,54240044895942	-2,11136104814121	0,0347412904287616	0,114885116233551	0,0347264052505455	FBtr0273221
18558	223,475784967794	282,615708585387	-0,234317735151178	-59,1399236175926	-2,11082284916636	0,0347875413977459	0,115031332766304	0,0347264052505455	FBtr0273244
4788	1,33102115948288	4,52482491641537	-1,00951678896405	-3,19380375693249	-2,10889259114995	0,0349538538636547	0,115555740369565	0,0347264052505455	FBtr0076037
3229	9559,6789374401	12194,0342213534	-0,243381392513912	-2634,35528391334	-2,10375241631795	0,0354000495246829	0,116952210033761	0,0347264052505455	FBtr0074093
21473	0,253810183210707	2,32902093013264	-1,32254537978545	-2,07521074692193	-2,10207503718001	0,0355467031908894	0,117407916144554	0,0347264052505455	FBtr0302292
13561	129,87962053897	179,143688668295	-0,320525028609154	-49,2640681293255	-2,09951589661081	0,0357714479935012	0,118103176965072	0,0347264052505455	FBtr0087071
21660	241,09981710145	650,853452734463	-0,991769723989205	-409,753635633013	-2,09632953275238	0,0360529686759572	0,11896884021833	0,0347264052505455	FBtr0302527
4174	2,555889460587	6,28356577939387	-0,797432190489707	-3,72767631880687	-2,0944806603111	0,0362171840975325	0,119471137194911	0,0347264052505455	FBtr0075261
15371	154,099881954115	196,206625544991	-0,240873035734282	-42,1067435908761	-2,09333426770402	0,0363193256914631	0,119782586231445	0,0347264052505455	FBtr0089368
17343	204,077573286152	289,811515900733	-0,350007304181969	-85,7339426145808	-2,09224776660359	0,0364163575638052	0,120077764095324	0,0347264052505455	FBtr0112646
629	2069,15667977593	2562,51061515679	-0,213799850724356	-493,353935380857	-2,08948755331791	0,0366638572131246	0,120827651841586	0,0347264052505455	FBtr0070777
5175	56,3013702260809	74,8045391898537	-0,281979965260016	-18,5031689637728	-2,08781287941239	0,0368147173134048	0,121282623001694	0,0347264052505455	FBtr0076523
1928	17,9043091348436	27,5073398613951	-0,419881784422723	-9,60303072655156	-2,08746628199021	0,036846005890895	0,121376785710471	0,0347264052505455	FBtr0072463
4087	620,088397371262	813,461811471265	-0,271245394232623	-193,373414100003	-2,08464390774357	0,0371016357592475	0,122143561188982	0,0347264052505455	FBtr0075151
9010	0,253810183210707	5,86048936848052	-2,1327200081941	-5,60667918526981	-2,0834536194642	0,0372098951407756	0,122466935690455	0,0347264052505455	FBtr0081365
3652	2882,07373442195	7004,72374107399	-0,887972566616164	-4122,65000665204	-2,07645289023486	0,0378520838928322	0,124368876055433	0,0347264052505455	FBtr0074626
344	101,724477831061	275,042293326119	-0,991569973404067	-173,317815495058	-2,07629056064382	0,0378670858048507	0,1244129773471	0,0347264052505455	FBtr0070426
1999	448,175557492445	558,839462693009	-0,220456519184535	-110,663905200563	-2,07550820663176	0,037939459068546	0,124625525301248	0,0347264052505455	FBtr0072562
4328	69,2859695445321	105,47936310755	-0,417811407320768	-36,193393563018	-2,06907844466151	0,0385387261072874	0,126372346729102	0,0347264052505455	FBtr0075460
210	27,5507789185991	39,3534926832218	-0,351193646630507	-11,8027137646228	-2,0678008437894	0,0386587543257433	0,126719442094368	0,0347264052505455	FBtr0070257
5780	1,23661213759057	4,12622358765446	-0,979804727563582	-2,88961145006389	-2,06743084259197	0,0386935745115478	0,126819963081459	0,0347264052505455	FBtr0077328
8373	5,36995007462957	17,9479013273287	-1,14510448619033	-12,5779512526992	-2,06709131567909	0,0387255502580739	0,126912204892196	0,0347264052505455	FBtr0080554
15497	0,146089085583489	1,86048936848052	-1,29568683839447	-1,71440028289703	-2,06595958024424	0,038832296305505	0,127219671905348	0,0347264052505455	FBtr0089526
8167	184,64898531105	267,322004270495	-0,369161769703992	-82,6730189594447	-2,06536682392343	0,0388883051632014	0,127380710439507	0,0347264052505455	FBtr0080281
8162	187,442622899109	398,007299912636	-0,751589097635768	-210,564677013527	-2,06068337518971	0,0393332566994664	0,128653097915463	0,0347264052505455	FBtr0080275
8532	0,0383679879562715	1,59475514930658	-1,3586496328573	-1,55638716135031	-2,06065424492758	0,0393360376929845	0,12866101195121	0,0347264052505455	FBtr0080786
19287	4,12450141404911	8,4793697656766	-0,663561135069776	-4,35486835162749	-2,05708561002973	0,0396779916491812	0,129676311091064	0,046205758883078	FBtr0299834
1626	0,469252378465143	4,04929999856781	-1,54620362316949	-3,58004762010266	-2,05640959652848	0,0397430520710393	0,129909195155186	0,046205758883078	FBtr0072090
11352	21,9311504660033	53,1541903543098	-0,872108932806821	-31,2230398883064	-2,0437163614483	0,0409815759122014	0,134281966064179	0,046205758883078	FBtr0084343
18533	47,8591883839532	64,9513930118316	-0,302651532923557	-17,0922046278784	-2,04120973386986	0,0412299846092239	0,135145489672264	0,046205758883078	FBtr0273218
9415	1,45205433284501	4,3919578068284	-0,918710270802044	-2,93990347398339	-2,04032583692349	0,0413178831015815	0,135449988787675	0,046205758883078	FBtr0081872
11027	281,284448483155	378,301014214718	-0,295868627169879	-97,0165657315632	-2,03894922252115	0,0414550955856245	0,135924227181072	0,046205758883078	FBtr0083937
21880	253,870120049649	413,867449434044	-0,487962767264306	-159,997329384395	-2,03848736491013	0,0415012170837079	0,136083335360572	0,046205758883078	FBtr0302854
4934	1,23661213759057	3,92342624517628	-0,934978396489554	-2,68681410758571	-2,03671132227324	0,0416789792388352	0,136695175252191	0,046205758883078	FBtr0076231
13880	191,097793267946	240,395432846015	-0,228964602648252	-49,2976395780687	-2,03491209645868	0,0418597186292669	0,137315001659792	0,046205758883078	FBtr0087477
2618	0,469252378465143	2,59475514930658	-1,16093903982373	-2,12550277084144	-2,03389192307771	0,0419624935013316	0,137666447485405	0,046205758883078	FBtr0073327
1216	224,09189259359	359,115708585387	-0,470751040577149	-135,023815991797	-2,03247383312954	0,0421057101830571	0,138154974045617	0,046205758883078	FBtr0071542
11589	56,0580793876087	94,0562833675735	-0,513927184464203	-37,9982039799649	-2,02391210348879	0,042979196363262	0,14110445714171	0,046205758883078	FBtr0084643
24985	1,3576453109527	4,18916046435022	-0,925943837100691	-2,83151515339752	-2,02221583371179	0,0431540592177346	0,14168881558838	0,046205758883078	FBtr0307523
546	274,335746773579	347,028289968412	-0,234672436910839	-72,692543194833	-2,02096487180533	0,0432834016150692	0,142119767177814	0,046205758883078	FBtr0070667
18783	46,84371848611	62,9968481625703	-0,293556119928063	-16,1531296764603	-2,01844679854464	0,043544749637797	0,142987233779627	0,046205758883078	FBtr0289998
19613	2,54257738485209	6,65769202600234	-0,855482606088956	-4,11511464115025	-2,01727701768873	0,0436666126045353	0,143390218807818	0,046205758883078	FBtr0300207
17434	116,698934892992	148,50033651801	-0,240075775295177	-31,8014016250175	-2,01644281675513	0,0437536920679513	0,143677597837015	0,046205758883078	FBtr0112776
9824	499,082723809176	784,395399555383	-0,451777262322105	-285,312675746206	-2,01550470266485	0,0438517938206473	0,14400077455102	0,046205758883078	FBtr0082396
4040	1,66749652809944	4,65769202600234	-0,866916369778932	-2,9901954979029	-2,00715421275939	0,0447332452403597	0,146877486366704	0,046205758883078	FBtr0075089
20517	568,555642161737	849,126160335453	-0,40081822263572	-280,570518173716	-2,00251939317524	0,0452288994864671	0,148474163976312	0,046205758883078	FBtr0301190
11887	5,65922093229997	10,6821671081548	-0,596369989363576	-5,02294617585481	-2,0018157169069	0,0453045549496731	0,148716577757836	0,046205758883078	FBtr0085043
11237	568,279683379801	848,993293225866	-0,40114688665304	-280,713609846065	-2,00041139321717	0,0454558591331102	0,149200361894696	0,046205758883078	FBtr0084201
11499	0,253810183210707	1,99335647806749	-1,19624447499511	-1,73954629485678	-1,99673149680524	0,0458543586589089	0,1504680721259	0,046205758883078	FBtr0084542
12035	188,071885267147	235,563266736579	-0,224620560097631	-47,4913814694323	-1,99365252714788	0,0461900407436249	0,151528765389856	0,046205758883078	FBtr0085224
15885	1,12889103996336	3,65769202600234	-0,937060679172969	-2,52880098603899	-1,99153190065843	0,0464224417084165	0,152259313099983	0,046205758883078	FBtr0091609
15344	1863,16036334446	2284,55259193928	-0,203846549092061	-421,392228594812	-1,99144820750852	0,0464316338547821	0,152288145069837	0,046205758883078	FBtr0089341
2439	7,24114496149699	81,4373996413142	-2,35940593219982	-74,1962546798172	-1,99030174865768	0,0465577055091815	0,152683095756534	0,046205758883078	FBtr0073102
24062	540,780584524893	812,321967650799	-0,406574318662845	-271,541383125905	-1,98511412590326	0,047131775521815	0,154470211942759	0,046205758883078	FBtr0306028
14909	83,5378223747882	107,255585696486	-0,248598603180423	-23,7177633216974	-1,98413408350761	0,047240894428872	0,154807832797506	0,046205758883078	FBtr0088778
24468	160,008781264381	200,961871394403	-0,227251486631496	-40,9530901300223	-1,98402977905863	0,0472525202910017	0,154843765281016	0,046205758883078	FBtr0306697
20063	9,76593471786915	17,7066421903072	-0,572955377958213	-7,94070747243806	-1,98313096739307	0,0473528023411054	0,15515340246011	0,046205758883078	FBtr0300701
15343	1885,40775256711	2309,60503711715	-0,202883722780718	-424,197284550039	-1,98246595543082	0,0474271140746856	0,155382496536152	0,046205758883078	FBtr0089340
7267	2,32713518959766	5,58776179311113	-0,767016594075117	-3,26062660351347	-1,98192512695477	0,0474876212089641	0,155568809876436	0,046205758883078	FBtr0079155
17854	182,219907735064	241,426901284363	-0,280681198203778	-59,2069935492987	-1,97995754843579	0,0477082990080073	0,156246633146439	0,046205758883078	FBtr0113310

## Sheet: dioxin_males
geneIndex	muA	muB	lfc	difExpr	stats	pval	local.fdr	fdr	gene_names
22721	49,9640093213973	252,169374831886	-1,61082141975441	-202,205365510489	-9,53945721575704	0	3,69306292324481e-36	3,69306292324481e-36	FBtr0304129
25091	79,9978778879573	290,200008848901	-1,28406101556804	-210,202130960944	-9,07170336785066	0	3,7777410648564e-32	1,30751242425249e-33	FBtr0308064
11746	1883,34237529915	3812,55128067266	-0,7051162219509	-1929,20890537352	-6,35262665451118	2,11669126670699e-10	2,81370470530003e-14	5,44718661007296e-16	FBtr0084860
21954	24,2047506769235	81,5741124159285	-1,2006270887863	-57,3693617390051	-5,31372295203276	1,07407878591204e-07	2,72647396406235e-10	2,84123640813481e-11	FBtr0302946
8435	24,2047506769235	81,6299797129271	-1,20130755050232	-57,4252290360036	-5,30850633285978	1,1052724602223e-07	2,83919532892397e-10	2,84123640813481e-11	FBtr0080656
7562	31,5434446421277	8,9773424157461	1,21818868602573	22,5661022263816	5,27164117074266	1,35209228702138e-07	2,20729166536548e-07	1,58311022239236e-08	FBtr0079520
13486	15,0105502329016	41,5513618859227	-0,997371320625177	-26,5408116530211	-5,2598707486904	1,44156694581454e-07	3,89011916419529e-10	2,84123640813481e-11	FBtr0086973
2387	15404,2804029648	8816,48268156967	0,557998165133502	6587,79772139515	5,22427414398494	1,74839586586373e-07	2,20729166536548e-07	4,11693893907557e-08	FBtr0073040
25246	476,290266181387	268,387820280616	0,572782433011107	207,902445900772	5,0502047144128	4,41336840850681e-07	8,72007567500925e-07	1,98889901598126e-07	FBtr0308328
25245	512,95352053085	291,289783950341	0,565125885214846	221,663736580509	5,01101732508887	5,41430393630193e-07	1,18019102500893e-06	1,98889901598126e-07	FBtr0308327
9958	372,623845820588	695,810606459716	-0,623885443569041	-323,186760639127	-5,00060832000359	5,7149708942994e-07	3,1297918919002e-09	2,67703888022348e-10	FBtr0082569
25243	498,694748965044	284,326929244352	0,561114568100943	214,367819720691	4,97247402678135	6,61038298099825e-07	1,48330912348658e-06	3,02212345735476e-07	FBtr0308325
25247	461,40235237201	262,513289436193	0,563148949163443	198,889062935817	4,96700771883104	6,79938827907733e-07	1,52629809807749e-06	3,02212345735476e-07	FBtr0308329
20092	6843,9738367416	11524,739580567	-0,521097789045171	-4680,76574382536	-4,91328191648574	8,95643471388041e-07	6,88781875071561e-09	7,75853933713717e-10	FBtr0300730
11772	6844,054489759	11524,795447864	-0,52109085282042	-4680,74095810496	-4,91322325737443	8,95911592024845e-07	6,89041927714933e-09	7,75853933713717e-10	FBtr0084892
20091	6816,21433455779	11477,9068247626	-0,52109001628912	-4661,69249020483	-4,91316972908916	8,96156327812037e-07	6,89279233936766e-09	7,75853933713717e-10	FBtr0300729
11773	7195,03742540645	11993,0719751702	-0,510909805691983	-4798,03454976375	-4,82721980826357	1,38452281150947e-06	1,40471955375593e-08	2,17824783419471e-09	FBtr0084893
1159	132,000069741959	70,1043872120766	0,629490887397952	61,895682529882	4,82342623795346	1,41112967044776e-06	4,63733354105105e-06	1,07895506597447e-06	FBtr0071466
13316	1324,77099337563	790,857322414077	0,515622640007784	533,913670961551	4,77327205177624	1,81256679665509e-06	7,04158812413065e-06	1,07895506597447e-06	FBtr0086752
20799	11,3490006587724	0,766300996831324	2,23614348175781	10,5826996619411	4,71211256942843	2,45161880596534e-06	9,97340652138114e-06	1,59464092201278e-06	FBtr0301484
25143	1028,4030663908	1813,90940469736	-0,567266767246368	-785,506338306554	-4,6997008118367	2,60542914154449e-06	3,8562108808789e-08	5,94682255834407e-09	FBtr0308188
17124	1028,5643724256	1814,13287388535	-0,567233160783437	-785,568501459752	-4,69493164845779	2,66695885375867e-06	4,00601743939903e-08	5,94682255834407e-09	FBtr0112363
6884	107,241054636818	57,7683560947785	0,614671537031012	49,4726985420397	4,56793458568393	4,92553688125064e-06	2,89206115561511e-05	5,46263304916e-06	FBtr0078679
25244	460,724720902268	277,604473045504	0,505888542804325	183,120247856764	4,5162897705996	6,29325341616749e-06	4,21300213511075e-05	5,46263304916e-06	FBtr0308326
14012	305,057569923469	175,109026031314	0,553878124809964	129,948543892155	4,50070522711669	6,77283765071479e-06	4,61161450500083e-05	5,46263304916e-06	FBtr0087640
410	49,7863778516552	91,9173014002989	-0,608579983342221	-42,1309235486437	-4,49433432517544	6,97879121047684e-06	1,73336883295631e-07	4,11693893907557e-08	FBtr0070504
16693	455,855811460506	259,224857952915	0,563649961495292	196,630953507591	4,46622718336743	7,96110697520724e-06	5,49347381279147e-05	7,94887017201648e-06	FBtr0100640
19278	458,968871808463	263,861117983858	0,552755156271266	195,107753824605	4,46136016584826	8,14410808747112e-06	5,6567207950261e-05	1,20134763009276e-05	FBtr0299823
22534	453,646016199538	257,530458483937	0,565341133824268	196,115557715601	4,44401676992445	8,82947178504345e-06	6,62905704796668e-05	1,20134763009276e-05	FBtr0303847
16423	18,4623045460629	4,02425916183156	1,43299919462275	14,4380453842314	4,40583004029875	1,05379567405528e-05	8,76994927918875e-05	1,20134763009276e-05	FBtr0100322
11714	212,941100024843	467,903236362871	-0,785968624595965	-254,962136338027	-4,38339075508385	1,16846255364678e-05	4,04430807922247e-07	7,66962790326025e-08	FBtr0084811
17404	114,401873592947	60,5051280277712	0,633120564344735	53,8967455651758	4,38105628423202	1,18105355029208e-05	0,000101588595739776	1,20134763009276e-05	FBtr0112743
19038	2696,08163051986	1697,35281371801	0,462620506118112	998,728816801846	4,37323492162229	1,22418866406182e-05	0,000105973546902879	1,20134763009276e-05	FBtr0299528
8222	283,97472505207	171,623970578635	0,502429433363205	112,350754473435	4,33939108532963	1,42878057050044e-05	0,000124947679253022	1,73230468595646e-05	FBtr0080365
344	1072,05950163893	1699,93141410012	-0,460834142202591	-627,87191246119	-4,33693676201135	1,44482170869598e-05	6,17558858424851e-07	1,98889901598126e-07	FBtr0070426
24748	201,293196952992	119,350803926671	0,520995726891134	81,9423930263215	4,33279677014694	1,47227004891892e-05	0,000131998793354355	2,59356151618094e-05	FBtr0307093
22270	80,0775567480213	152,810961109188	-0,643248125880346	-72,7334043611667	-4,31933604476216	1,56499325549841e-05	7,0912191669135e-07	1,98889901598126e-07	FBtr0303413
3748	422,126281213923	260,058030848004	0,483662689030192	162,068250365919	4,31523462741965	1,59433475110937e-05	0,000152810372820338	2,59356151618094e-05	FBtr0074746
7374	1769,79047652231	2790,12413739608	-0,455121631824345	-1020,33366087378	-4,31320688204893	1,60903421893011e-05	7,41007258333471e-07	1,98889901598126e-07	FBtr0079282
4581	371,962296246459	228,459149405523	0,486592213800439	143,503146840936	4,30383195940011	1,67869008720345e-05	0,000166322820321635	2,59356151618094e-05	FBtr0075781
8130	208,584132310025	124,564117486621	0,513910172215878	84,0200148234042	4,29744829975697	1,72775541358305e-05	0,000173887617055724	2,59356151618094e-05	FBtr0080235
4049	0,0580653017397854	5,30920699279848	-2,3427233667369	-5,25114169105869	-4,28857552575781	1,79822654422512e-05	8,69145349488323e-07	1,98889901598126e-07	FBtr0075099
13323	26,9303842941707	52,7785117228229	-0,663881777865138	-25,8481274286522	-4,28719088003468	1,80946800312221e-05	8,76348601221192e-07	1,98889901598126e-07	FBtr0086760
80	50,9798476776767	25,23182336258	0,693461934838386	25,7480243150967	4,27922457906511	1,87545554846125e-05	0,000195483182997402	2,59356151618094e-05	FBtr0070101
81	50,9798476776767	25,23182336258	0,693461934838386	25,7480243150967	4,27922457906511	1,87545554846125e-05	0,000195483182997402	2,59356151618094e-05	FBtr0070102
3570	166,808548230605	98,4049212718317	0,525680704439386	68,4036269587732	4,26931218054961	1,96076677592139e-05	0,000207229623771013	2,59356151618094e-05	FBtr0074509
22398	9,84875711943892	0,766300996831324	2,10076637774814	9,0824561226076	4,25156152411437	2,12285174239213e-05	0,000228264596707503	2,59356151618094e-05	FBtr0303603
3652	1286,94034450803	2010,38428678251	-0,445918550877442	-723,443942274481	-4,21750029121869	2,47025501010079e-05	1,48060124951288e-06	4,69471129551571e-07	FBtr0074626
11362	28,382138607332	54,5846457857974	-0,645647653667528	-26,2025071784654	-4,20883315330886	2,56692840634454e-05	1,59058959505547e-06	4,69471129551571e-07	FBtr0084353
20356	127,339007246496	209,375993730594	-0,495745133861244	-82,0369864840976	-4,2039224966936	2,62328793620981e-05	1,65290716773744e-06	4,69471129551571e-07	FBtr0301011
14040	510,292701574722	321,85475758838	0,460311165106974	188,437943986341	4,16938889807941	3,05417454760093e-05	0,000380051354225166	5,48369515695419e-05	FBtr0087671
9634	226,181354301703	131,433618157633	0,541246402444381	94,7477361440695	4,12728227962161	3,67075694589492e-05	0,000481645476036167	5,48369515695419e-05	FBtr0082141
8996	749,339721265289	1206,47130872798	-0,47600997137167	-457,131587462691	-4,09902782466542	4,14889161104437e-05	3,44341422814435e-06	7,0012901543465e-07	FBtr0081350
2941	62,2705394953758	33,3311301874976	0,618104457006416	28,9394093078782	4,01622425297276	5,91379854411045e-05	0,00091856263148579	0,000113318616410861	FBtr0073725
16692	426,40235237201	231,471629723824	0,609940225591521	194,930722648186	3,99951298434271	6,3472965543987e-05	0,000997551772322391	0,000113318616410861	FBtr0100639
2500	699,187678024769	1122,28848514973	-0,472936527729793	-423,10080712496	-3,99692628354489	6,41702730530547e-05	6,67847670744492e-06	1,59464092201278e-06	FBtr0073172
7309	513,616287801647	332,386105882578	0,434649073625674	181,230181919069	3,95715611986136	7,58473623514444e-05	0,00122956424216742	0,00022843987457284	FBtr0079202
21116	371,092412647363	238,12056368659	0,442922897945003	132,971848960773	3,95067972907395	7,79295506381228e-05	0,00128719515784394	0,00022843987457284	FBtr0301830
22535	257,539539713188	150,872535033385	0,533368909983135	106,667004679803	3,91521489585467	9,03237217801944e-05	0,00160278309560668	0,00022843987457284	FBtr0303848
9125	131,418929645894	79,9624254625436	0,494397253542194	51,4565041833501	3,91057707297914	9,20758730111881e-05	0,00164405330116355	0,00022843987457284	FBtr0081502
24431	1074,95131207764	2250,25789179922	-0,738526601631663	-1175,30657972158	-3,89498759096594	9,82037571592986e-05	1,37831765506518e-05	2,44453721013773e-06	FBtr0306639
17185	160,516882255572	258,05744967544	-0,473608693497038	-97,540567419868	-3,87520477594865	0,000106535071200176	1,52644376889075e-05	3,58591317455297e-06	FBtr0112433
3460	2621,09723363641	1665,82382369286	0,453163866360984	955,27340994355	3,87029459008903	0,000108703916116726	0,0020025116541085	0,000314261967299517	FBtr0074364
2691	1108,42231429775	729,758331296545	0,417745584638649	378,663983001206	3,86904228231441	0,000109263694680894	0,00201365546030082	0,000314261967299517	FBtr0073415
2693	1033,3536030073	684,526620926211	0,41159076170635	348,826982081087	3,86116652512446	0,000112846955597767	0,00208373880045152	0,000314261967299517	FBtr0073417
20726	1033,3536030073	684,526620926211	0,41159076170635	348,826982081087	3,86116652512446	0,000112846955597767	0,00208373880045152	0,000314261967299517	FBtr0301409
5213	127,080235680689	230,335903224832	-0,59296161630638	-103,255667544143	-3,84692623108324	0,000119608962941165	1,96800888404229e-05	3,58591317455297e-06	FBtr0076567
2689	1036,46666335525	687,896313685208	0,409690351093714	348,570349670046	3,8448700799942	0,000120616325790746	0,00222875461033068	0,000314261967299517	FBtr0073413
10942	239,81244485994	367,911176194231	-0,427259710790428	-128,098731334291	-3,83975966696942	0,000123154810514503	2,07991367699473e-05	5,46263304916e-06	FBtr0083815
2216	244,941343564177	402,31019312667	-0,495407473932881	-157,368849562493	-3,83953480504038	0,000123267654372095	2,08342486132414e-05	5,46263304916e-06	FBtr0072824
4902	393,803425604998	218,736062867963	0,586971666734777	175,067362737036	3,83486781073659	0,000125631842529561	0,00235688349106622	0,000448469934479325	FBtr0076188
4901	393,561466552805	218,680195570964	0,586612701289824	174,88127098184	3,82819338831174	0,000129087313019527	0,00246419979185676	0,000448469934479325	FBtr0076187
13171	74,3360847744947	42,1001189564611	0,563443139749573	32,2359658180335	3,8131027254105	0,000137233038890905	0,00270683863248651	0,000448469934479325	FBtr0086577
17405	197,276627978713	117,702355855245	0,514740216475415	79,5742721234677	3,79998932287188	0,00014470232228625	0,00291768561843429	0,000448469934479325	FBtr0112744
9459	6416,49016217655	9511,75336685751	-0,393631609903541	-3095,26320468096	-3,79378944110864	0,000148365500539427	2,79773166134882e-05	5,46263304916e-06	FBtr0081930
13172	70,1423714091397	40,0429448669615	0,555268346670906	30,0994265421782	3,77669334415913	0,000158924201111077	0,00329225559612092	0,000448469934479325	FBtr0086578
22046	3,23569677148184	11,3138529902385	-1,15133847199459	-8,07815621875668	-3,76659793222695	0,000165487187449465	3,22232287732648e-05	5,46263304916e-06	FBtr0303076
5636	4063,71732342662	2525,02026913877	0,475774095412854	1538,69705428785	3,75995088273993	0,000169946720638858	0,00356145327515112	0,000448469934479325	FBtr0077123
2042	44,9311149121711	23,7608930815968	0,627331505025434	21,1702218305743	3,74728181566374	0,000178761210782197	0,0037651559068608	0,000608164585234005	FBtr0072613
2043	44,9311149121711	23,7608930815968	0,627331505025434	21,1702218305743	3,74728181566374	0,000178761210782197	0,0037651559068608	0,000608164585234005	FBtr0072614
8306	136,774436124711	85,4741816864438	0,467935067291478	51,3002544382676	3,74539598620902	0,000180109458861599	0,00379547766777433	0,000608164585234005	FBtr0080477
18727	40,6245847381925	20,6797270871025	0,663561656798687	19,94485765109	3,74533925562242	0,000180150165375537	0,00379638982410907	0,000608164585234005	FBtr0273443
5637	4069,23364886157	2528,16649270978	0,475885468968216	1541,06715615179	3,73737487911427	0,000185951573030696	0,00392444696082485	0,000608164585234005	FBtr0077124
2041	44,6891558599775	23,6491584875997	0,626607609194301	21,0399973723778	3,72895026639686	0,000192279092510406	0,00405990411574793	0,000608164585234005	FBtr0072612
2888	397,271261813773	262,455245279384	0,413893273352426	134,816016534389	3,72808571196309	0,00019293976312329	0,00407380506144163	0,000608164585234005	FBtr0073659
3997	109,531502915184	175,896004749182	-0,47196477957342	-66,3645018339986	-3,72739927102565	0,000193465842614371	4,28135318311987e-05	7,94887017201648e-06	FBtr0075040
18726	40,4632787033968	20,6797270871025	0,659631569313035	19,7835516162943	3,7234037509333	0,000196554813659766	0,00414908509410661	0,000608164585234005	FBtr0273442
21117	386,190121717708	255,147996511893	0,413822168551888	131,042125205814	3,72080121123851	0,000198591719452246	0,00419093065240782	0,000608164585234005	FBtr0301831
17406	173,22667751654	91,2638231554629	0,638265108633197	81,9628543610767	3,71696429448911	0,00020163092590475	0,00425262343805676	0,000608164585234005	FBtr0112745
911	58,2064554522578	30,2775350315342	0,645764652662455	27,9289204207236	3,71586404318938	0,000202510459113681	0,00427031409230536	0,000608164585234005	FBtr0071142
2690	1129,74590052468	745,182541828037	0,415890536630839	384,56335869664	3,71504531791484	0,000203167279850147	0,00429298743243144	0,00085606648015415	FBtr0073414
5110	4627,39956554449	6802,58662475056	-0,385273316983483	-2175,18705920606	-3,71390980210095	0,00020408155825935	4,73779525808887e-05	1,20134763009276e-05	FBtr0076452
14355	253,829987991554	429,018389191667	-0,524031966700501	-175,188401200113	-3,70862628916065	0,000208386720124798	4,91657306046646e-05	1,20134763009276e-05	FBtr0088061
2695	897,249074835615	603,844813720179	0,395745683883471	293,404261115436	3,70765082851259	0,000209190824004946	0,0044988841847801	0,00085606648015415	FBtr0073419
23619	919,379191236519	619,772555544595	0,394083360389374	299,606635691924	3,69573620092942	0,000219250535388404	0,00483064247008827	0,00085606648015415	FBtr0305149
2696	897,974951992196	605,43666887467	0,393923354451985	292,538283117526	3,69177094813962	0,000222697982823705	0,00494105342982448	0,00085606648015415	FBtr0073420
2694	929,831432628348	628,009716562167	0,392189413994903	301,821716066181	3,68031725363213	0,000232943953383691	0,00525997720849268	0,00085606648015415	FBtr0073418
7697	138,45182405512	86,9436607275531	0,463132574937046	51,5081633275668	3,67479461403121	0,000238040825055297	0,00541375301319902	0,00085606648015415	FBtr0079695
21043	38,3984640422784	18,3050041546952	0,72683175221258	20,0934598875832	3,67361152483941	0,000239146227568821	0,00544669568294665	0,00085606648015415	FBtr0301750
11448	1046,38771511319	678,893214208866	0,432376892960309	367,494500904325	3,66830963221699	0,000244159388344878	0,00559432487177563	0,00085606648015415	FBtr0084477
11447	1042,46812459126	677,757487709874	0,43029890203253	364,710636881381	3,66567478576232	0,000246687256965528	0,00566769117179192	0,00085606648015415	FBtr0084476
2605	18,0105502329016	6,56585836529767	0,963066348195841	11,4446918676039	3,65892304273142	0,000253277376797589	0,00585569089525276	0,00085606648015415	FBtr0073300
9589	6,23569677148184	29,47556107466	-1,49296115900888	-23,2398643031781	-3,65691784231349	0,000255266152120015	6,66622761722469e-05	1,20134763009276e-05	FBtr0082093
22033	6,23569677148184	29,47556107466	-1,49296115900888	-23,2398643031781	-3,65691784231349	0,000255266152120015	6,66622761722469e-05	1,20134763009276e-05	FBtr0303038
24851	642,558048702532	432,880971724204	0,39461781459547	209,677076978328	3,65487232252392	0,000257309998654032	0,00596848166281312	0,00085606648015415	FBtr0307285
2692	1112,4866418802	749,548655653498	0,394664270668162	362,937986226705	3,6548020937888	0,000257380441661681	0,00597043715530183	0,00085606648015415	FBtr0073416
7319	7354,83518816442	11571,7800901385	-0,453186665101358	-4216,94490197407	-3,65320089562899	0,000258991439855416	6,79199764321243e-05	1,20134763009276e-05	FBtr0079216
323	642,63870171993	433,225365785706	0,393948875200251	209,413335934224	3,64910375377305	0,000263156811592724	0,0061291052714081	0,00085606648015415	FBtr0070402
14925	26,2688347200415	10,5416267317058	0,885565948381946	15,7272079883357	3,64406269453988	0,000268368003316866	0,00626947165345884	0,00085606648015415	FBtr0088794
13536	4,71961487586896	14,2274170937371	-1,03728724444352	-9,50780221786814	-3,63156364956491	0,000281709156211729	7,52413539787425e-05	1,20134763009276e-05	FBtr0087032
12871	2485,34869072261	1701,26787550846	0,378946489201152	784,080815214145	3,62942607388807	0,000284052062355045	0,00667702280319108	0,00085606648015415	FBtr0086242
10989	880,379678315186	1429,15641504596	-0,484268382566527	-548,776736730777	-3,62104692820149	0,000293413281810651	8,11677779941274e-05	1,73230468595646e-05	FBtr0083884
16625	929,749805453616	1361,2261383344	-0,381055235222354	-431,476332880789	-3,62025230347557	0,000294315884425966	8,17298623889169e-05	1,73230468595646e-05	FBtr0100559
12872	2454,50804844274	1683,01281338907	0,377247468878447	771,495235053671	3,61358483862048	0,000301992479023072	0,007118115989936	0,00114341523371259	FBtr0086243
13537	156,211569778261	79,7786198723381	0,668903648220928	76,4329499059226	3,60592444385884	0,000311043635834007	0,00733141677614733	0,00114341523371259	FBtr0087033
8545	65,0288239825157	38,274297541965	0,524732514007494	26,7545264405507	3,60213917353836	0,000315609308007003	0,00743681619230077	0,00114341523371259	FBtr0080808
19989	65,0288239825157	38,274297541965	0,524732514007494	26,7545264405507	3,60213917353836	0,000315609308007003	0,00743681619230077	0,00114341523371259	FBtr0300615
3122	623,393576656402	913,868643026265	-0,382254015895173	-290,475066369864	-3,59824803382108	0,000320368017809658	9,72947651513218e-05	1,73230468595646e-05	FBtr0073961
22034	3,02590151051403	13,5661998092646	-1,38363859167833	-10,5402982987506	-3,58752774170553	0,000333828224352128	0,000104877852751279	2,59356151618094e-05	FBtr0303039
14183	45,3019726686011	20,082841759202	0,799869357148669	25,2191309093991	3,58745489239805	0,00033392147676925	0,00791771816377146	0,00158680030979875	FBtr0087855
19037	880,63333555499	581,720881268481	0,414359063365566	298,912454286509	3,58704624179801	0,000334445031307862	0,0079365753846787	0,00158680030979875	FBtr0299527
6827	17,4783864416758	6,42655293276971	0,953808006021622	11,0518335089061	3,57924935210209	0,000344582565007689	0,00829636360320242	0,00158680030979875	FBtr0078606
21672	1,10655452791189	6,26814132128431	-1,43813466183725	-5,16158679337242	-3,57616934532661	0,000348665835650408	0,000112912308697813	2,59356151618094e-05	FBtr0302552
23547	78,3845740006668	41,6899416985137	0,625803851181052	36,694632302153	3,57149720607104	0,00035494633532851	0,00865408712104392	0,00158680030979875	FBtr0305059
503	86,4172248705595	53,0677641072629	0,484008756236075	33,3494607632966	3,56690887032099	0,000361217025580673	0,00886581631177025	0,00158680030979875	FBtr0070615
6349	393,835589396224	265,272070027891	0,394563234645449	128,563519368333	3,56422487490001	0,000364932997981127	0,00898966953641472	0,00158680030979875	FBtr0078029
19662	597,021744742638	406,195509937849	0,384725903397433	190,826234804788	3,55813309310561	0,000373500058930443	0,00927077538822512	0,00158680030979875	FBtr0300265
21042	25,4301407548372	9,59115706279338	0,943746525795608	15,8389836920438	3,55675867069886	0,000375458772307491	0,0093341982412484	0,00158680030979875	FBtr0301749
3282	5239,63931614348	7569,30504416291	-0,36781922834458	-2329,66572801943	-3,55628287023583	0,000376139078249738	0,000126979171899143	2,59356151618094e-05	FBtr0074151
3283	5239,31670407389	7568,73718091342	-0,367805776085646	-2329,42047683953	-3,55615886496156	0,000376316571858659	0,000127066888059068	2,59356151618094e-05	FBtr0074152
8415	569,797572361391	387,59823061676	0,384899802105328	182,199341744631	3,55229682022631	0,000381883815895101	0,00954009075678311	0,00158680030979875	FBtr0080623
2869	155,162106394755	100,52715293784	0,432298351784319	54,6349534569146	3,54875336225743	0,000387059434474812	0,00970360396265829	0,00158680030979875	FBtr0073634
3335	5905,55401927954	8735,298082286	-0,391451375655537	-2829,74406300647	-3,54522527433179	0,000392277670302921	0,000134800854133314	2,59356151618094e-05	FBtr0074216
325	652,461800868189	445,281334798074	0,381690078589231	207,180466070114	3,54487985023529	0,000392792089286553	0,00988234754429485	0,00158680030979875	FBtr0070404
9857	2973,18858578527	1564,09890891766	0,642173627397746	1409,08967686761	3,54229338133598	0,000396664037064065	0,0100017003982972	0,00158680030979875	FBtr0082437
324	652,058535781199	445,513994265579	0,380550516377757	206,54454151562	3,53486511478104	0,000407983361546238	0,0103444784668287	0,00158680030979875	FBtr0070403
9436	6,55830884107326	0,710433699832762	1,76322675688422	5,8478751412405	3,53418430772832	0,000409035742675368	0,0103758943731981	0,00158680030979875	FBtr0081899
23280	390,803912683665	264,291852660637	0,39054047266634	126,512060023028	3,5286324539058	0,000417712847922802	0,0106320851972585	0,00158680030979875	FBtr0304742
23620	1232,29804284085	849,941702800575	0,37128583156584	382,356340040276	3,52061643170354	0,000430544925441367	0,0110019853061838	0,00158680030979875	FBtr0305150
4023	458,385539858397	668,681591617387	-0,377254650228135	-210,29605175899	-3,51891098799307	0,000433322067430852	0,000153414482967865	2,59356151618094e-05	FBtr0075069
21552	601,670134893156	411,365774579995	0,379842515067898	190,30436031316	3,51696415336625	0,000436512728517746	0,0111705200383362	0,00158680030979875	FBtr0302373
24850	659,817063807673	451,918901621519	0,378111595232307	207,898162186154	3,51524945350769	0,000439341096463153	0,011249645026822	0,00158680030979875	FBtr0307284
10437	4836,6953716882	6953,66775675421	-0,363006072960757	-2116,97238506601	-3,51112355487536	0,000446216952231238	0,000158922988414728	2,59356151618094e-05	FBtr0083191
2881	28,4301407548372	12,0959951482184	0,831505066280864	16,3341456066188	3,5043493703921	0,000457724429058448	0,0117526304016143	0,00158680030979875	FBtr0073651
8267	1373,72469600346	950,416254003039	0,368218995938689	423,308442000418	3,50107829597213	0,000463379684907617	0,011903574442651	0,00158680030979875	FBtr0080431
1161	638,026859068641	438,457059904676	0,374762145612379	199,569799163964	3,48130929497736	0,000498968953663859	0,0128158168787112	0,00208611784346856	FBtr0071468
13120	2972,21173862116	2069,86772006731	0,3617483455056	902,344018553855	3,47998144571897	0,000501448508841262	0,0128770906093624	0,00208611784346856	FBtr0086518
22683	2972,21173862116	2069,86772006731	0,3617483455056	902,344018553855	3,47998144571897	0,000501448508841262	0,0128770906093624	0,00208611784346856	FBtr0304055
221	14,2198584152024	3,69897127928737	1,25435793293682	10,5208871359151	3,46705215251322	0,000526199784978143	0,0134737140772694	0,00208611784346856	FBtr0070272
5890	128,047584810797	77,0870737169599	0,504898308097657	50,9605110938368	3,46554261435989	0,000529162659568039	0,0135806414900243	0,00285294935564222	FBtr0077463
5891	128,047584810797	77,0870737169599	0,504898308097657	50,9605110938368	3,46554261435989	0,000529162659568039	0,0135806414900243	0,00285294935564222	FBtr0077464
2890	416,498113127687	284,621743808618	0,38016543659962	131,876369319069	3,45448044615388	0,000551354196354659	0,0143888076927417	0,00285294935564222	FBtr0073661
11705	920,635040330325	630,904657326975	0,377659696813738	289,730383003349	3,45404885791355	0,000552237318794502	0,0144203381326001	0,00285294935564222	FBtr0084800
18770	355,706690691988	203,521294685066	0,557286780097712	152,185396006922	3,45387172786985	0,00055260014620262	0,0144332786802522	0,00285294935564222	FBtr0289982
3957	1,34851358010545	6,86430102924793	-1,38226229511002	-5,51578744914248	-3,44317651018027	0,000574923943142958	0,000249781931710136	5,48369515695419e-05	FBtr0074994
1742	137,887252933335	88,8828124232929	0,437127526935839	49,004440510042	3,43903494033833	0,000583791880901297	0,0155172063530714	0,00285294935564222	FBtr0072232
20965	103,224729201872	51,8868118306566	0,683085678455439	51,3379173712153	3,43346530485364	0,00059591846471907	0,015924105893592	0,00285294935564222	FBtr0301665
8458	0,380677371331201	4,11761319680813	-1,65694187498875	-3,73693582547693	-3,4333269607543	0,000596222639808408	0,000263795046572275	5,48369515695419e-05	FBtr0080688
13863	2988,92543051146	4695,64852505611	-0,451661504790606	-1706,72309454464	-3,42178429346653	0,000622116481612478	0,000280216987873733	5,48369515695419e-05	FBtr0087455
8488	16,6075286852458	4,91813591380855	1,14976681165405	11,6893927714372	3,41751350125605	0,000631959595396081	0,0170894930310753	0,00285294935564222	FBtr0080726
21223	65,2225373478706	36,9143762350421	0,563386879009588	28,3081611128286	3,41741419917306	0,000632190176092395	0,0170967477198343	0,00285294935564222	FBtr0301942
13211	3045,4307966764	4332,08908092328	-0,352358768681805	-1286,65828424687	-3,40557675613181	0,000660244506087038	0,000303275715992317	5,48369515695419e-05	FBtr0086625
24807	175,856793917443	258,892556650671	-0,385833395854911	-83,0357627332273	-3,40313604714814	0,000666171006352245	0,00030674815253271	5,48369515695419e-05	FBtr0307189
20301	1,4291665975033	7,03190292024362	-1,36205962684446	-5,60273632274031	-3,39975169641301	0,000674470718604159	0,000311563123607444	5,48369515695419e-05	FBtr0300950
15034	59,5127420869028	94,0027719482663	-0,454072259065154	-34,4900298613634	-3,39660095276551	0,000682283848404186	0,000316045738062587	5,48369515695419e-05	FBtr0088928
2889	422,434029084569	290,951677688602	0,372341986446019	131,482351395967	3,39066745276208	0,000697226461363165	0,0190507784378151	0,00285294935564222	FBtr0073660
8529	234,907962076284	342,056710443155	-0,375117204074229	-107,148748366871	-3,38433145029721	0,000713518119801249	0,00033350175964834	5,48369515695419e-05	FBtr0080783
2604	477,903570068678	330,369803851071	0,36872970896851	147,533766217606	3,38293068604803	0,000717167302257238	0,0196160015713067	0,00285294935564222	FBtr0073299
12665	5954,54306830913	9531,49942296017	-0,470416063624537	-3576,95635465103	-3,37702682248401	0,000732739044140063	0,000345893229217774	7,73974800956241e-05	FBtr0085987
23192	94,8699533410547	168,375928313082	-0,571400718958554	-73,505974972027	-3,3765577281488	0,000733989676857005	0,000347181100224492	7,73974800956241e-05	FBtr0304649
5199	6,4133282412239	15,7733208506763	-0,856075831664885	-9,35999260945238	-3,3737736135704	0,000741453184725405	0,000354824723640499	7,73974800956241e-05	FBtr0076547
19922	82,0622054704088	44,4175233519961	0,608724021212244	37,6446821184127	3,37221061256284	0,000745674027346377	0,0203991754410252	0,00368987306240576	FBtr0300542
11010	131,031989993851	85,9578811804734	0,419592719364355	45,0741088133775	3,37164413162012	0,000747209295600459	0,0204405607050952	0,00368987306240576	FBtr0083913
23378	190,841199100498	123,17589972123	0,436393785116881	67,6652993792674	3,3637658545321	0,00076886743736071	0,0210161221284625	0,00368987306240576	FBtr0304883
458	85,9008994356131	53,9899373177076	0,460982037640768	31,9109621179055	3,36240103482965	0,000772678171783392	0,0211158314382276	0,00368987306240576	FBtr0070560
3653	98,7398369401509	152,932611602632	-0,435721942536105	-54,1927746624814	-3,35815031252503	0,000784659318355585	0,000397717581079778	7,73974800956241e-05	FBtr0074627
14147	496,469845965797	344,551632629133	0,364835286526953	151,918213336664	3,35592742519328	0,000790993230059156	0,0215887724042546	0,00368987306240576	FBtr0087804
13422	42,8507054341067	68,8378199401303	-0,469667523530597	-25,9871145060236	-3,35212649240894	0,000801933693762136	0,000414255626191292	7,73974800956241e-05	FBtr0086900
850	551,151130525541	373,674698064593	0,3881930410786	177,476432460948	3,34741178454512	0,000815699444924212	0,0222108975462854	0,00368987306240576	FBtr0071067
6036	611,476177988467	871,91593108003	-0,35457293847194	-260,439753091563	-3,34715330356926	0,000816460446810607	0,000427909224704156	7,73974800956241e-05	FBtr0077654
13415	48,2381321648166	26,2275188091069	0,600768023392479	22,0106133557097	3,34636027093893	0,000818799351613553	0,0222877177267773	0,00368987306240576	FBtr0086893
14148	495,647233896205	344,495765332134	0,363340582652155	151,151468564071	3,34270023841341	0,000829674718722861	0,0225551078561703	0,00368987306240576	FBtr0087805
141	638,651861143542	909,669405471863	-0,353488661530542	-271,017544328321	-3,34138510962608	0,000833615088770889	0,000443745463138556	0,000113318616410861	FBtr0070175
17637	315,605084992307	216,982410781972	0,373956728458637	98,6226742103357	3,33868359283937	0,000841763847960975	0,0229892847992116	0,00497068099964305	FBtr0113043
6037	626,267600424167	891,940366144362	-0,35338387608345	-265,672765720195	-3,33863386110417	0,000841914547213385	0,000451298854722541	0,000113318616410861	FBtr0077655
16323	1279,01149119182	761,04861411503	0,518879626322848	517,96287707679	3,33667584183739	0,000847867747727271	0,0232106977650099	0,00497068099964305	FBtr0100191
21477	408,2227725876	275,990609232309	0,390860251194167	132,232163355292	3,3331606132482	0,000858653584904889	0,0235983539965969	0,00497068099964305	FBtr0302296
14146	493,776132600442	343,704432894644	0,361858571367713	150,071699705798	3,32921557716633	0,000870909657196828	0,0240334090099968	0,00497068099964305	FBtr0087803
2456	688,108973322039	481,741879539635	0,356227769124609	206,367093782405	3,32864426077422	0,000872697955930368	0,0240964132653362	0,00497068099964305	FBtr0073120
16322	1269,01100411315	753,796507024601	0,520601533077848	515,214497088552	3,32081798785363	0,000897540494702698	0,0249594875692645	0,00497068099964305	FBtr0100190
12800	7709,78278570971	11264,5314987793	-0,379148505357586	-3554,74871306956	-3,32035967616409	0,000899015413797111	0,00050146955854354	0,000113318616410861	FBtr0086156
11704	937,990546809142	644,43083100039	0,375129711030222	293,559715808752	3,31495423665838	0,000916581287600637	0,0256061367511426	0,00497068099964305	FBtr0084799
8211	2782,71661770743	1974,80286361452	0,34288558029564	807,913754092912	3,30535436720593	0,000948563852535944	0,0266648016775445	0,00497068099964305	FBtr0080344
1278	1805,12697863351	2542,46368961966	-0,342422319722981	-737,336710986155	-3,30022631525806	0,000966068888584637	0,000556744521024757	0,000113318616410861	FBtr0071625
5869	613,976421527801	1086,03955961657	-0,569982651077673	-472,063138088774	-3,29223712104101	0,000993937702923775	0,000578678385552586	0,000113318616410861	FBtr0077440
3552	691,933777245632	1059,72388315137	-0,42602277036184	-367,790105905738	-3,29223010565028	0,000993962498599066	0,000578697645896728	0,000113318616410861	FBtr0074479
7345	256,619218573252	368,909531340836	-0,362366006821706	-112,290312767584	-3,29172258189598	0,000995757845289047	0,000580091022621452	0,000113318616410861	FBtr0079242
1783	50,1733175036981	29,9981985465414	0,507731872262636	20,1751189571567	3,28243286225865	0,00102915489553523	0,0291925645255964	0,00497068099964305	FBtr0072275
10615	99,4820395316779	64,6400336256016	0,428451249120942	34,8420059060763	3,28016341410907	0,00103746975309926	0,0294428372162973	0,00497068099964305	FBtr0083411
3737	329,687199245706	228,556131540184	0,365692674650757	101,131067705522	3,28009861033148	0,00103770809306858	0,0294499837183171	0,00497068099964305	FBtr0074735
3493	495,74494296655	341,425966476961	0,372475400114351	154,318976489589	3,2763715098703	0,00105150145681132	0,0298610049884484	0,00497068099964305	FBtr0074405
7899	11441,1661996166	8170,87392324988	0,336624560571918	3270,29227636675	3,27229648956788	0,00106677641565289	0,0303103945442033	0,00497068099964305	FBtr0079937
13602	305,600944823638	68,2119125338251	1,49399234907259	237,389032289813	3,267601879288	0,00108462821120692	0,0308281119226587	0,00497068099964305	FBtr0087117
22716	6,51006315423463	15,3730594921761	-0,81727659042472	-8,86299633794144	-3,26357496008044	0,00110016076725872	0,000657368668765654	0,000113318616410861	FBtr0304124
1160	600,766382727499	422,854605962805	0,350827929000521	177,911776764695	3,2630923963467	0,00110203584176638	0,0313254136255427	0,00497068099964305	FBtr0071467
494	93,3365718531616	60,5051280277712	0,430596745179867	32,8314438253904	3,26017125099725	0,00111344962931725	0,0316475548944116	0,00497068099964305	FBtr0070605
15867	168,807574073271	109,640535768305	0,429959877471796	59,1670383049657	3,25599797209003	0,00112994558550472	0,0321077803202933	0,00497068099964305	FBtr0091509
22499	711,431341852297	432,619047398626	0,496968850309647	278,812294453671	3,25532569409151	0,00113262396992808	0,0321819185303337	0,00497068099964305	FBtr0303789
10323	10536,0684988459	17357,828702529	-0,499220510967332	-6821,76020368308	-3,25458298432411	0,0011355897803913	0,000682055611243027	0,000113318616410861	FBtr0083030
21343	10538,3589471243	17359,7557614655	-0,499114163960354	-6821,3968143412	-3,25388367880184	0,0011383888281864	0,000684420264535467	0,000157986061015064	FBtr0302143
4853	1,67112564969686	6,96611972379788	-1,23512965059648	-5,29499407410101	-3,24897965976905	0,00115819759578106	0,000709276405981109	0,000157986061015064	FBtr0076116
2455	674,721059512662	476,612729735151	0,347287339183571	198,108329777511	3,24710715278899	0,00116584487939053	0,033088251836872	0,00632248474394164	FBtr0073119
12273	455,660393319817	319,864092315263	0,353386349916694	135,796301004553	3,24186863404223	0,00118748746112152	0,0336659509494449	0,00632248474394164	FBtr0085531
20636	649,843869733562	1220,43015387739	-0,629867015081084	-570,586284143824	-3,23437923170233	0,00121907465534998	0,000783279035817446	0,000157986061015064	FBtr0301312
7837	672,747865438552	396,481130839532	0,528224810967348	276,26673459902	3,23298112706429	0,00122505655649507	0,0346460571860245	0,00632248474394164	FBtr0079863
9038	94,7244856625384	274,325714682004	-1,059900020896	-179,601229019465	-3,2317907333531	0,00123017110530066	0,000796398903556583	0,000157986061015064	FBtr0081398
18848	1616,68619188996	1153,63680940595	0,337335007061805	463,049382484005	3,23149406753764	0,00123144880159276	0,0348100487665493	0,00632248474394164	FBtr0290077
16034	2309,59552886108	1368,50557620277	0,523204258671795	941,089952658309	3,22700498803786	0,00125093279457689	0,0353051003963432	0,00632248474394164	FBtr0091794
18849	1619,13794620312	1156,03837755695	0,336771247904193	463,099568646165	3,2264301020562	0,00125344843508812	0,0353684983027917	0,00632248474394164	FBtr0290078
8730	95,4011429749466	58,5589629123318	0,484781583960364	36,8421800626148	3,22595022282475	0,00125555191216553	0,0354214189506985	0,00632248474394164	FBtr0081029
4662	869,376025225184	617,707642415459	0,341526309764516	251,668382809725	3,22371949931149	0,00126537280376926	0,035667421123509	0,00632248474394164	FBtr0075872
19474	420,352888988504	639,396246410159	-0,419022707942202	-219,043357421654	-3,22262993676255	0,00127019540300721	0,000842830627064853	0,000157986061015064	FBtr0300048
22047	1,21937133653549	6,3523050767506	-1,38262638122402	-5,1329337402151	-3,22226038178868	0,00127183496939121	0,000844703725566517	0,000157986061015064	FBtr0303077
8131	251,941343564177	174,371384031011	0,367128163690506	77,5699595331655	3,22076680840829	0,00127848127642372	0,0359930412075319	0,00632248474394164	FBtr0080236
8641	4033,16980835778	5620,51976601142	-0,331836516457118	-1587,34995765364	-3,22069005058422	0,00127882370854215	0,000852662988015051	0,00022843987457284	FBtr0080922
20046	36,3499748161063	19,3756730771782	0,617358409733359	16,9743017389281	3,2205156511156	0,00127960205445343	0,0360207386067619	0,00632248474394164	FBtr0300682
21386	4034,73437947957	5621,03176196392	-0,331539795631701	-1586,29738248435	-3,21793872181694	0,00129115399197666	0,000866608165744943	0,00022843987457284	FBtr0302189
20247	2311,53120127862	1369,84639133073	0,523062897813111	941,684809947892	3,20902893822542	0,00133184086722649	0,0377188107989428	0,00838593435960644	FBtr0300892
16033	2289,59455470374	1354,00136202191	0,525159718881591	935,593192681833	3,20791658005913	0,00133700273207205	0,0378949539240901	0,00838593435960644	FBtr0091793
18494	23,1396924764715	9,87049354778619	0,82396256892717	13,2691989286853	3,20518127516765	0,00134977443116546	0,0383280924278698	0,00838593435960644	FBtr0114620
18853	1582,94252806243	1133,15697130606	0,334152626986731	449,78555675637	3,2012938350116	0,00136811939752146	0,0389436728035615	0,00838593435960644	FBtr0290082
8919	14,1392053978046	4,30359564682437	1,11433850038186	9,83560975098022	3,20003305798254	0,00137411825787637	0,0391433182170107	0,00838593435960644	FBtr0081256
3738	363,350210055836	254,995389859903	0,353537906227496	108,354820195933	3,19905508114234	0,00137878823362159	0,0392981819130534	0,00838593435960644	FBtr0074736
14903	99,2244856625384	65,2538482726489	0,416493042013562	33,9706373898895	3,19884487140306	0,00137979392372878	0,0393314688538376	0,00838593435960644	FBtr0088772
10027	6170,81377330228	9285,84754089469	-0,408633570753271	-3115,03376759241	-3,1988178961098	0,00137992302849277	0,000963522542536115	0,00022843987457284	FBtr0082651
5477	31,2208325725363	16,8439897731592	0,603727608370201	14,3768427993771	3,19863043780343	0,00138082051873356	0,039365424647502	0,00838593435960644	FBtr0076912
13925	468,130908461259	330,557237540961	0,347524199544037	137,573670920298	3,19569227740781	0,00139495801447009	0,0398306855409367	0,00838593435960644	FBtr0087535
20744	764,98762433714	448,199735461462	0,534159124781347	316,787888875679	3,19195526939241	0,00141313214943617	0,0404224448235853	0,00838593435960644	FBtr0301428
21356	1493,65183624473	1061,80935369934	0,341113538328241	431,842482545393	3,19049326158676	0,00142030153021633	0,0406539553493141	0,00838593435960644	FBtr0302157
333	89,0132291655698	45,9174757113839	0,656710406228364	43,0957534541859	3,18761839300049	0,00143449717927746	0,0411091939159185	0,00838593435960644	FBtr0070415
5921	33,9145459378913	18,8269160066397	0,576980585950387	15,0876299312515	3,18749861560343	0,00143509144960818	0,0411281607969808	0,00838593435960644	FBtr0077500
5929	1635,73541173413	1173,24477941257	0,332198818786089	462,490632321556	3,18518941828706	0,00144659288500648	0,0414938247029184	0,00838593435960644	FBtr0077511
21355	1494,63575434912	1062,66574371334	0,340966000390636	431,970010635781	3,18424028528023	0,00145134482802267	0,0416441209465828	0,00838593435960644	FBtr0302156
4446	77,6908606353118	50,0318238903831	0,436549455199077	27,6590367449287	3,18316505042487	0,00145674549324681	0,0418143855550778	0,00838593435960644	FBtr0075607
1139	71,6258024348599	41,5598265454961	0,539318804091378	30,0659758893638	3,18146622423896	0,00146531607960187	0,0420833965288238	0,00838593435960644	FBtr0071442
21751	724,836311714621	516,53994937037	0,338515282490936	208,296362344251	3,17764704557183	0,00148475378304336	0,0426881676235209	0,00838593435960644	FBtr0302657
21750	742,095326819761	529,014560300259	0,338190585855546	213,080766519503	3,17739268187258	0,00148605676774793	0,0427284463918786	0,00838593435960644	FBtr0302656
21753	742,095326819761	529,014560300259	0,338190585855546	213,080766519503	3,17739268187258	0,00148605676774793	0,0427284463918786	0,00838593435960644	FBtr0302659
20047	40,8017291292677	21,3677895901689	0,635889607454965	19,4339395390987	3,17554359316823	0,00149556048709742	0,0430212515988054	0,00838593435960644	FBtr0300683
21357	1489,70008193157	1060,09657367134	0,340078838958976	429,603508260229	3,17430346202557	0,00150196569849181	0,0432176277136943	0,00838593435960644	FBtr0302158
16032	2219,60649643069	1313,84922195882	0,524213511210891	905,757274471864	3,17056341364885	0,00152143620427969	0,043809868440863	0,00838593435960644	FBtr0091792
14935	1703,65914242473	2829,27067155134	-0,507123856096164	-1125,6115291266	-3,16963432873675	0,00152630889202121	0,00111144017370021	0,00022843987457284	FBtr0088805
11043	2873,11597786548	1844,4117376793	0,443139721644325	1028,70424018619	3,16879760843682	0,00153070946092249	0,044089485616223	0,00838593435960644	FBtr0083962
8398	11,9778993630089	3,63391370277853	1,10473444245352	8,34398566023035	3,16590084380236	0,00154603485191829	0,0445481914458675	0,00838593435960644	FBtr0080588
8399	11,9778993630089	3,63391370277853	1,10473444245352	8,34398566023035	3,16590084380236	0,00154603485191829	0,0445481914458675	0,00838593435960644	FBtr0080589
19667	700,462775025523	499,690759955446	0,33746523737772	200,772015070077	3,16434868681585	0,00155430459141992	0,0447939771924086	0,00838593435960644	FBtr0300270
24834	30,6240976595256	16,620520585165	0,597704585242758	14,0035770743606	3,1625810084438	0,00156377220814163	0,0450738909846945	0,00838593435960644	FBtr0307216
22237	50,0763390513539	28,9558260825262	0,540592139090833	21,1205129688278	3,16124116942367	0,0015709836809592	0,0452860559503976	0,00838593435960644	FBtr0303378
12579	692,768818120834	494,394008259967	0,337074213997125	198,374809860868	3,15957071281643	0,00158001753537174	0,0455505745705137	0,00838593435960644	FBtr0085878
4217	1,04198340612691	5,44923804526333	-1,35019363792096	-4,40725463913642	-3,15906452701606	0,00158276442335303	0,00116501347446954	0,00022843987457284	FBtr0075320
10758	62,7544575997629	39,0196785819037	0,470366861212301	23,7347790178592	3,15753842575666	0,00159107265656311	0,0458723894362209	0,00838593435960644	FBtr0083600
2018	66,9323326088384	41,3661050558433	0,476648064185649	25,5662275529951	3,15746024791898	0,00159149934287006	0,0458847689818242	0,00838593435960644	FBtr0072585
6369	2,71961487586897	8,75387322775185	-1,05578044257122	-6,03425835188289	-3,15232115191238	0,00161978014782593	0,00119919243753586	0,00022843987457284	FBtr0078053
19661	695,204490538383	496,572107222974	0,336189887085423	198,632383315409	3,15210288242737	0,00162099147770989	0,0467331136327136	0,00838593435960644	FBtr0300264
20246	2221,54216884823	1315,19003708679	0,524065397884829	906,352131761447	3,15196861250825	0,00162173704944379	0,0467543754204041	0,00838593435960644	FBtr0300891
9703	218,423313353896	151,635571012408	0,363949463277643	66,7877423414887	3,15106930094933	0,00162673887329978	0,0468967823836196	0,00838593435960644	FBtr0082232
2738	186,324873665551	265,809459959108	-0,354487342282655	-79,4845862935572	-3,14909026164482	0,00163779600470049	0,00121556828456032	0,00022843987457284	FBtr0073473
16035	2199,60552227335	1299,34500777796	0,526260291310238	900,260514495388	3,14872138812844	0,00163986457679988	0,0472685769317932	0,00838593435960644	FBtr0091795
14413	193,792222795659	297,863744437151	-0,42895003227518	-104,071521641493	-3,14787889816038	0,00164459811884998	0,00122170811026454	0,00022843987457284	FBtr0088125
9702	218,342660336498	151,691438309406	0,36321383470797	66,6512220270923	3,14499279288016	0,00166090921610862	0,0478590040436215	0,00838593435960644	FBtr0082231
8481	1906,91011243227	1375,0285032334	0,326908336575953	531,881609198871	3,14411010594431	0,00166592744779837	0,0479987784796959	0,00838593435960644	FBtr0080719
8482	1911,02317278022	1378,0629922104	0,32685875026924	532,960180569822	3,14375032603254	0,00166797685910014	0,0480557500199292	0,00838593435960644	FBtr0080720
18400	3,76786056270759	0,0400261358500209	2,0672504033727	3,72783442685757	3,14226049098004	0,00167648810775112	0,0482916670204552	0,00838593435960644	FBtr0114510
572	142,694026646647	94,4688165032122	0,410651949914131	48,2252101434347	3,14212818926175	0,00167724585990325	0,0483126171414035	0,00838593435960644	FBtr0070696
10809	174,840955561164	120,320379774541	0,372427417892771	54,5205757866233	3,14081223293813	0,00168480011252825	0,0485210002561444	0,00838593435960644	FBtr0083658
8483	1907,65207148446	1376,1734200119	0,326465248015488	531,478651472563	3,14005461151558	0,00168916342555758	0,0486409704321986	0,00838593435960644	FBtr0080721
10805	13,5585523804067	3,91252456783444	1,1587839309149	9,6460278125723	3,13649387820297	0,00170981006347359	0,0492048164239903	0,00838593435960644	FBtr0083654
14826	10,3165933282132	3,37295777680627	1,0270628757863	6,9436355514069	3,13470332594289	0,00172027991565993	0,0494883523213179	0,00838593435960644	FBtr0088666
8480	1914,68496589369	1382,50407951182	0,325556203468592	532,180886381868	3,13185951676259	0,00173702969490863	0,0499386725972136	0,00838593435960644	FBtr0080718
9869	2925,91057461212	2080,64914270749	0,340856398558362	845,261431904629	3,13079771047627	0,00174332199323901	0,0501068107772013	0,00838593435960644	FBtr0082457
11525	2077,25513842014	1501,06488248248	0,324780231233244	576,19025593766	3,1281805366499	0,00175892104912267	0,0505212430983724	0,00838593435960644	FBtr0084570
4795	2621,7614538436	3862,85675910982	-0,387499336487924	-1241,09530526622	-3,12770806098961	0,00176175076750118	0,00133134265360986	0,000314261967299517	FBtr0076044
13969	670,784169398447	932,660612236613	-0,329384783392601	-261,876442838167	-3,12619088460287	0,00177086565652096	0,00134492745087714	0,000314261967299517	FBtr0087594
21749	721,884313862126	517,954286734417	0,331705428607936	203,930027127709	3,11636846378808	0,00183093341775131	0,0523916976798171	0,0104884469066476	FBtr0302655
19165	97,3689791837208	64,6951753026633	0,406244169285358	32,6738038810575	3,11635143119605	0,00183103918521565	0,0523943948092847	0,0104884469066476	FBtr0299683
7295	62,996173112623	35,9102161289417	0,556130239992385	27,0859569836812	3,11606018385558	0,00183284861585897	0,0524405141423337	0,0104884469066476	FBtr0079187
25321	509,549768365194	363,754987557632	0,336654168328388	145,794780807562	3,11442271273443	0,00184305234556281	0,0526998094748607	0,0104884469066476	FBtr0308590
8594	357,157714387148	242,264659563931	0,387483929076066	114,893054823218	3,11209047772156	0,00185767555016425	0,0530691214250888	0,0104884469066476	FBtr0080870
12582	715,044158660921	513,319477943347	0,331171320758658	201,724680717574	3,11052666510398	0,00186754033297176	0,0533167528534829	0,0104884469066476	FBtr0085881
9876	17403,2001706293	23937,637761792	-0,318790072278842	-6534,43759116274	-3,11035732864015	0,00186861141737449	0,00148670110992813	0,000314261967299517	FBtr0082473
9877	17399,6999270899	23931,4280271656	-0,318731771917115	-6531,72810007566	-3,10981080800035	0,00187207211215812	0,00149159465570111	0,000314261967299517	FBtr0082474
15063	2745,19883933609	1851,56323453538	0,393735349280304	893,635604800711	3,10772587577587	0,00188532852657697	0,0537602608890076	0,0104884469066476	FBtr0088957
17501	704,333876321286	505,797224647436	0,330838241297606	198,53665167385	3,10584371989798	0,00189736964318099	0,0540583023188201	0,0104884469066476	FBtr0112865
19660	715,205464695717	513,775606598846	0,330509398811031	201,42985809687	3,10463240952715	0,00190515633002208	0,0542501146331507	0,0104884469066476	FBtr0300263
17291	519,22764337427	371,258134674586	0,33506144441069	147,969508699684	3,10328345021758	0,00191386240085478	0,0544637238066038	0,0104884469066476	FBtr0112579
19007	1182,58776050122	828,23592942613	0,355981482639856	354,351831075086	3,10288350821963	0,00191645060614376	0,0545270550568529	0,0104884469066476	FBtr0290322
24464	712,850445295566	512,174561164845	0,33033154762213	200,675884130721	3,10267173267878	0,00191782240255045	0,0545605899440185	0,0104884469066476	FBtr0306693
20370	181,663324091422	125,88800329544	0,365547103214088	55,7753207959825	3,10082123571449	0,00192984759431014	0,0548536181504395	0,0104884469066476	FBtr0301031
9067	542,279055072444	753,265887733414	-0,328379485679373	-210,98683266097	-3,09754499193866	0,00195130773652519	0,00160142277191243	0,000314261967299517	FBtr0081430
21752	715,819499201007	514,826443722435	0,329325724207064	200,993055478573	3,09413845872805	0,00197385345552625	0,0559118431527133	0,0104884469066476	FBtr0302658
20342	159,743490030153	110,098115663678	0,370791419594648	49,6453743664751	3,09284128731523	0,00198250130597932	0,0561575784292827	0,0136908986278061	FBtr0300996
3522	1210,154523477	843,990990019992	0,360182353655416	366,16353345701	3,0924629454405	0,00198503014006124	0,0562393736064484	0,0136908986278061	FBtr0074444
13825	153,259084847099	89,7447646171177	0,532861407629662	63,5143202299812	3,09233541844742	0,00198588319643545	0,0562669441549096	0,0136908986278061	FBtr0087407
24463	715,44742374791	514,743731206842	0,328966680556086	200,703692541068	3,09086721250957	0,00199572861821373	0,0565843612129273	0,0136908986278061	FBtr0306692
14999	24,3336493811599	42,2967429258614	-0,544262436434421	-17,9630935447015	-3,08568597353697	0,00203083179137886	0,00170760842190284	0,000448469934479325	FBtr0088881
19663	712,931098312964	513,20774334935	0,328431352627061	199,723354963614	3,08568280217055	0,00203085344997445	0,0577051987159894	0,0136908986278061	FBtr0300266
5689	54,0765825906874	81,7226081279668	-0,40982540182856	-27,6460255372794	-3,08443694500339	0,00203937834787027	0,00171879222331052	0,000448469934479325	FBtr0077182
23886	161,292709874325	261,214314765827	-0,480937559975188	-99,9216048915017	-3,0815436932098	0,00205930251246955	0,00174469839968042	0,000448469934479325	FBtr0305615
12846	702,641624191932	1019,1664051093	-0,37167247056166	-316,524780917365	-3,08042008251707	0,00206708819916646	0,00175475920974941	0,000448469934479325	FBtr0086212
3404	172,743490030153	117,990882619748	0,37986204408308	54,7526074104049	3,08025728818538	0,00206821846525762	0,0588781613386058	0,0136908986278061	FBtr0074299
8862	264,152112982479	186,295786650488	0,348400212199774	77,8563263319903	3,07924035217248	0,00207529180034038	0,059098016625311	0,0136908986278061	FBtr0081193
2248	0,138718319137639	9,7043428966643	-2,77110514077011	-9,56562457752666	-3,07741355860756	0,00208805388912681	0,00178167962463786	0,000448469934479325	FBtr0072872
19614	55,2218067298702	34,131652904498	0,4756034858483	21,0901538253722	3,07712534256362	0,00209007394544702	0,0595552686431742	0,0136908986278061	FBtr0300208
17195	4,26786056270759	0,263495323844268	1,83174596391001	4,00436523886333	3,07679323176922	0,00209240387513487	0,0596270689462366	0,0136908986278061	FBtr0112445
6004	17,7201019545359	7,75745216128802	0,791409402663593	9,96264979324789	3,07540821485076	0,00210214619362947	0,059926501051929	0,0136908986278061	FBtr0077618
19356	83,2074296095916	45,450705536501	0,599758535182823	37,7567240730906	3,07322494329774	0,00211758800500772	0,0603985108806223	0,0136908986278061	FBtr0299916
21478	430,27247951044	286,94688724379	0,404541957804665	143,32559226665	3,07025546464448	0,00213875746306114	0,0610404938297853	0,0136908986278061	FBtr0302297
18520	10,5585523804067	2,72165639178098	1,23330846500054	7,83689598862575	3,06807774717808	0,0021544055873679	0,0615113028992484	0,0136908986278061	FBtr0273202
14754	251,360934086113	172,264630444276	0,376946935831986	79,0963036418366	3,06750486767687	0,00215853945073397	0,0616351559100433	0,0136908986278061	FBtr0088577
9964	403,934516163236	584,383162565785	-0,368922270129753	-180,448646402549	-3,06618127816627	0,00216811821598117	0,00188225346297196	0,000448469934479325	FBtr0082575
12589	712,81828150434	514,269221992323	0,326209030835316	198,549059512017	3,06576446447959	0,00217114273843255	0,0620114203348097	0,0136908986278061	FBtr0085888
24781	519,003470993023	718,783189885776	-0,325381654570448	-199,779718892753	-3,06575228882947	0,00217123114663731	0,00188609463346549	0,000448469934479325	FBtr0307163
15917	16,8974898849445	7,45973511727466	0,781930213749814	9,43775476766984	3,06416682092984	0,0021827715687377	0,0623568210052799	0,0136908986278061	FBtr0091649
5931	1560,02196338316	1133,71491865611	0,319079647237486	426,307044727052	3,06242732951123	0,00219549777407768	0,0627328883091289	0,0136908986278061	FBtr0077513
18852	1633,92912509948	1188,35289234103	0,318304698215365	445,576232758453	3,05768283053083	0,00223055525625515	0,0637586196927843	0,0136908986278061	FBtr0290081
8343	4,83243168449257	0,598699105835638	1,57968051123605	4,23373257865693	3,05653298885585	0,00223912839796458	0,0640072083629744	0,0136908986278061	FBtr0080520
19355	84,1913477139788	45,9627014889984	0,600363572094959	38,2286462249804	3,0523064326706	0,00227090142623432	0,0649209637124658	0,0136908986278061	FBtr0299915
508	9,17136918903034	2,87015210381922	1,05421201285179	6,30121708521112	3,05031721387788	0,00228599781212657	0,0653510205326024	0,0136908986278061	FBtr0070623
21748	730,433046627631	528,064090631346	0,324157797183061	202,368955996285	3,05003805841286	0,0022881236918777	0,0654113722204349	0,0136908986278061	FBtr0302654
14198	586,74981375322	810,08534570136	-0,322306329307219	-223,335531948141	-3,04971016863133	0,00229062301551552	0,00202973577666681	0,000448469934479325	FBtr0087871
23468	187,664785327423	124,600878604662	0,408197655944769	63,0639067227609	3,04799360771877	0,00230374827851798	0,0658533698366057	0,0136908986278061	FBtr0304979
20627	224,841686179165	123,068518846854	0,600822044835003	101,77316733231	3,04785602275574	0,00230480326447258	0,0658831148560673	0,0136908986278061	FBtr0301302
20628	224,841686179165	123,068518846854	0,600822044835003	101,77316733231	3,04785602275574	0,00230480326447258	0,0658831148560673	0,0136908986278061	FBtr0301303
15064	2712,2948436311	1835,36244402573	0,390465043235287	876,932399605367	3,0471089754256	0,00231053926727776	0,0660446218760426	0,0136908986278061	FBtr0088958
19459	253,892367259338	179,518188774579	0,345819933571674	74,3741784847591	3,04707233040271	0,00231082097238966	0,0660525443037189	0,0136908986278061	FBtr0300033
18414	12,9457355717831	5,08573780480423	0,878445469408482	7,85999776697889	3,04493612955662	0,00232729728189396	0,066514377736221	0,0136908986278061	FBtr0114525
12583	708,447180208577	512,295486038353	0,32390392176594	196,151694170224	3,04442472859078	0,0023312575955623	0,0666249394672824	0,0136908986278061	FBtr0085882
4139	4472,17978517085	6114,4986461333	-0,312756814231247	-1642,31886096245	-3,04416859033157	0,00233324346131858	0,00207935506839914	0,000448469934479325	FBtr0075217
1473	8,46157392806253	25,8915894071786	-1,08009950315823	-17,4300154791161	-3,04361578038725	0,00233753473333298	0,00208430492860426	0,000448469934479325	FBtr0071890
11723	1944,03267081423	2806,57620799285	-0,367121770152844	-862,543537178623	-3,04304540723926	0,00234196991687585	0,00208941204973392	0,000448469934479325	FBtr0084825
12588	705,592160808426	510,35004654285	0,323669672216352	195,242114265576	3,04187744681378	0,00235107595414474	0,0671756460587445	0,0136908986278061	FBtr0085887
12585	710,31828150434	513,831473895845	0,323548867117198	196,486807608495	3,04153237098508	0,0023537725454561	0,0672502493221656	0,0136908986278061	FBtr0085884
17500	710,31828150434	513,831473895845	0,323548867117198	196,486807608495	3,04153237098508	0,0023537725454561	0,0672502493221656	0,0136908986278061	FBtr0112864
24662	3638,83988180859	2261,51116667292	0,475547999732298	1377,32871513567	3,03745364481366	0,00238586097424354	0,0681320447354736	0,0136908986278061	FBtr0306945
24664	3638,83988180859	2261,51116667292	0,475547999732298	1377,32871513567	3,03745364481366	0,00238586097424354	0,0681320447354736	0,0136908986278061	FBtr0306947
5692	50,8667873297196	25,4935049084891	0,681145107107288	25,3732824212304	3,03376985090656	0,00241518603315827	0,0689284582318287	0,0136908986278061	FBtr0077187
24663	3639,24314689557	2263,0938315479	0,47495937389947	1376,14931534767	3,03287309912061	0,00242237443192961	0,0691223304307682	0,0136908986278061	FBtr0306946
20745	759,616523041377	450,731418765481	0,521491409771112	308,885104275896	3,03133206495633	0,00243477317905683	0,0694554925016457	0,0136908986278061	FBtr0301429
5930	1592,86260566303	1161,73829309068	0,315498920509495	431,124312572351	3,0305788096207	0,00244085477815492	0,0696183416540762	0,0136908986278061	FBtr0077512
19119	79,6426149484732	43,573226097255	0,597955254323528	36,0693888512182	3,03013913288587	0,0024444110427726	0,0697133970492698	0,0136908986278061	FBtr0299617
5925	657,979587539136	957,997519855367	-0,375433452674438	-300,017932316231	-3,02970824407358	0,00244790082736279	0,0022088330078441	0,000448469934479325	FBtr0077505
600	387,754449300159	277,993367264684	0,332266678689634	109,761082035476	3,02944580679459	0,00245002855018561	0,069863289869116	0,0136908986278061	FBtr0070731
19615	55,0605006950745	34,2433874984952	0,469483263545246	20,8171131965793	3,02934727468825	0,0024508278408597	0,0698845919020988	0,0136908986278061	FBtr0300209
6377	81,8680050263869	50,888939524319	0,471774108043326	30,979065502068	3,02893297670124	0,00245419123036084	0,069974160568722	0,0136908986278061	FBtr0078061
18851	1600,18546127196	1167,87305424114	0,314819721633465	432,312407030818	3,024559378198	0,00248995589361245	0,070919705559417	0,0136908986278061	FBtr0290080
16670	21,897733424278	10,9135916317383	0,67415487369031	10,9841417925397	3,02451556842477	0,00249031654340692	0,0709291769618779	0,0136908986278061	FBtr0100609
21989	3,34851358010545	0,0400261358500209	1,96382473153372	3,30848744425543	3,02382149786212	0,00249603663479991	0,0710792307318369	0,0136908986278061	FBtr0302993
17502	712,624811678319	516,605732566815	0,321409091203414	196,019079111503	3,02268972423517	0,00250538978400061	0,07132391320161	0,0136908986278061	FBtr0112866
19984	99,595099879635	67,190823108578	0,391170114451908	32,404276771057	3,02259891756104	0,00250614161184726	0,0713435450438521	0,0136908986278061	FBtr0300610
5923	2313,3399233066	1529,59057974977	0,413581512793811	783,749343556831	3,02247312499674	0,00250718344404111	0,0713707406195202	0,0136908986278061	FBtr0077502
3044	28,8660567117192	46,998060533314	-0,480849405587108	-18,1320038215948	-3,01965346831268	0,00253064046922891	0,00229886346934726	0,000448469934479325	FBtr0073850
12584	719,092891426426	521,567280480303	0,320889154134603	197,525610946123	3,01900233610138	0,00253608575921005	0,0721211037475812	0,0136908986278061	FBtr0085883
9250	111,837302471162	76,154984607068	0,382191340676745	35,682317864094	3,01834191053476	0,00254161971297084	0,0722638836771479	0,0136908986278061	FBtr0081655
528	796,857507936237	558,555784812972	0,355053883143882	238,301723123264	3,01757307462318	0,00254807598910234	0,0724301012538932	0,0136908986278061	FBtr0070647
9127	359,204985916653	240,055361662708	0,40233395484612	119,149624253945	3,01503059478364	0,00256953334777044	0,0729797696961257	0,0136908986278061	FBtr0081504
2247	0,138718319137639	11,3895520861314	-2,92395177542873	-11,2508337669938	-3,01328895404855	0,00258432721909729	0,00235585132965057	0,000448469934479325	FBtr0072871
3800	19,3492441981059	9,25667890073891	0,710213864791972	10,092565297367	3,01224260324477	0,00259325255677689	0,0735825162517885	0,0136908986278061	FBtr0074808
19664	703,446936669243	510,591896289865	0,3201535690491	192,855040379378	3,00999977823547	0,00261247880500393	0,0740674011700053	0,0136908986278061	FBtr0300267
12587	705,721303051996	512,295486038353	0,320051545797981	193,425817013643	3,00943817406718	0,00261731342180438	0,0741888165234457	0,0136908986278061	FBtr0085886
4475	90,4817959923444	58,5519494926322	0,43224188609698	31,9298464997122	3,00929097395918	0,00261858195849607	0,0742206402778774	0,0136908986278061	FBtr0075646
12581	702,866283651845	510,247502228363	0,320002442212632	192,618781423482	3,00855239014049	0,00262495539355623	0,0743803175389366	0,0136908986278061	FBtr0085880
12586	707,592404347759	513,831473895845	0,319706651342542	193,760930451915	3,00663097061055	0,00264160231926747	0,0747957165771017	0,0136908986278061	FBtr0085885
12580	713,995912974082	518,560362341828	0,31955709574011	195,435550632254	3,00626722267745	0,00264476462600838	0,0748743566341989	0,0136908986278061	FBtr0085879
13246	1872,29632146631	1370,4091725216	0,311958523690243	501,887148944711	3,00551482436877	0,00265131671719465	0,0750370205026939	0,0136908986278061	FBtr0086669
9126	380,85118421317	258,860632092519	0,385501198815279	121,990552120651	3,00458755363727	0,00265941205393605	0,0752374907092156	0,0136908986278061	FBtr0081503
19665	702,543671582254	510,247502228363	0,319543668333722	192,296169353891	3,00438332192183	0,00266119808789744	0,0752816443450224	0,0136908986278061	FBtr0300268
19458	250,279306911381	177,823789305601	0,340972358143692	72,4555176057795	3,00291542954453	0,00267406729582209	0,0755989936131839	0,0136908986278061	FBtr0300032
20601	380,689878178374	258,860632092519	0,385078123796352	121,829246085856	3,00278994183587	0,00267517009796303	0,0756261232809474	0,0136908986278061	FBtr0301276
19666	703,285630634447	510,936290351367	0,319250784756871	192,349340283081	3,00186936660022	0,00268327294904225	0,0758251459626088	0,0136908986278061	FBtr0300269
15062	2686,79362593443	1820,39218528993	0,389208007483307	866,401440644504	2,99856121374693	0,00271257658681678	0,0765403481826053	0,0168383684262353	FBtr0088956
21966	133,58169691669	76,5078433281431	0,554542014584636	57,0738535885473	2,99732890165696	0,0027235669553356	0,076806766447285	0,0168383684262353	FBtr0302966
24922	18,8168368675466	8,17681969874568	0,800322024788595	10,640017168801	2,99331012974505	0,00275969163040579	0,0776756001198882	0,0168383684262353	FBtr0307369
2952	451,790266181387	308,293756877066	0,381650554959718	143,496509304321	2,99154235438519	0,00277572030775475	0,078057782237188	0,0168383684262353	FBtr0073736
25403	186,002505135293	126,136140842217	0,387126729696639	59,8663642930763	2,98808690094217	0,00280729720689221	0,0788048299351461	0,0168383684262353	FBtr0308696
10325	9691,11896958514	14319,5034673018	-0,390395915390926	-4628,38449771663	-2,98641348575937	0,00282270694339215	0,00271313211723277	0,000608164585234005	FBtr0083032
19968	536,13310031526	381,13334502387	0,34085430346335	154,999755291391	2,98617369921049	0,00282492134697421	0,0792184523360685	0,0168383684262353	FBtr0300591
11024	66,3192722608814	38,2919524810486	0,54377873099742	28,0273197798327	2,97912156554667	0,00289076065573668	0,0807430800893038	0,0168383684262353	FBtr0083934
13155	248,586080624693	176,267969649215	0,342960575394099	72,3181109754778	2,97742208830353	0,00290683515365053	0,0811104965754905	0,0168383684262353	FBtr0086559
23350	69,1421278698062	45,285280505316	0,419407016597054	23,8568473644902	2,97228610810949	0,00295591089326797	0,0822208637802531	0,0168383684262353	FBtr0304854
9249	113,982526610345	78,1471011200588	0,375451434478244	35,835425490286	2,96975605919434	0,00298036312552852	0,0827678447333894	0,0168383684262353	FBtr0081654
10294	142,93525508084	95,0069320543666	0,406684917470761	47,9283230264735	2,96903101148539	0,00298740445707812	0,0829275180689558	0,0216210700131264	FBtr0082993
1329	17,4620610067295	7,7666424407983	0,776033377726046	9,69541856593117	2,96892042607997	0,00298847974489691	0,0829586977473283	0,0216210700131264	FBtr0071697
17486	453,919408424957	308,982545000069	0,384118885578317	144,936863424888	2,96867949363413	0,00299082369750225	0,083026628919097	0,0216210700131264	FBtr0112848
4985	487,566337339474	353,628979961493	0,320790136837502	133,937357377981	2,96812037274872	0,00299626966469524	0,0831842736762153	0,0216210700131264	FBtr0076292
15035	39,4954424946226	60,431605791689	-0,420986508622021	-20,9361632970664	-2,9677975330748	0,00299941831643658	0,00299571222906487	0,00085606648015415	FBtr0088929
10823	60,9155200952251	33,2576079514154	0,598456760794841	27,6579121438097	2,96749258062756	0,0030023952862428	0,0833612803648277	0,0216210700131264	FBtr0083674
20746	1353,69472406623	898,36897617855	0,409824977177321	455,325747887683	2,96474124203708	0,0030293761853033	0,0841370233484359	0,0216210700131264	FBtr0301430
8163	6176,06278669554	8369,61130267597	-0,303905248864068	-2193,54851598042	-2,96466090576662	0,00303016731261518	0,00304332453827823	0,00085606648015415	FBtr0080276
22134	6176,72409273034	8370,01156403447	-0,303846006769025	-2193,28747130413	-2,96410497549241	0,00303564711214732	0,00305176325971885	0,00085606648015415	FBtr0303221
8838	2152,75245948747	1581,35948676981	0,308378425500611	571,392972717668	2,96334934435022	0,00304310985367184	0,0845294704533523	0,0216210700131264	FBtr0081167
15058	621,831197388618	453,169990814193	0,316102381465151	168,661206574425	2,95947426281975	0,00308164441576575	0,0856220540119762	0,0216210700131264	FBtr0088952
18628	60,0768261300209	37,7714918689779	0,459207131438451	22,3053342610429	2,9569510554751	0,00310697432199847	0,0863334751364311	0,0216210700131264	FBtr0273325
12923	6234,38174567513	8441,13693178968	-0,303016626325065	-2206,75518611455	-2,9563918258378	0,00311261393774553	0,00316884470749147	0,00085606648015415	FBtr0086303
11453	10,4296536761702	3,41044451478428	1,02782856188513	7,01920916138597	2,9545109291284	0,00313165061081522	0,0870214714808716	0,0216210700131264	FBtr0084486
4929	0,783942458320471	4,82478187883198	-1,42243635916342	-4,04083942051151	-2,95370744434523	0,00313981503791383	0,0032095921693713	0,00085606648015415	FBtr0076221
24230	747,805852698729	546,601391715485	0,31317764351125	201,204460983245	2,95368401963014	0,00314005335363476	0,0872546195359917	0,0216210700131264	FBtr0306258
19415	1118,26052118429	820,545105839617	0,30939862589077	297,715415344672	2,95341220884717	0,00314281987750853	0,087331256889347	0,0216210700131264	FBtr0299984
7900	287,604841452974	396,914525216388	-0,32165543335486	-109,309683763415	-2,95225797191494	0,00315459261269146	0,00323159437835774	0,00085606648015415	FBtr0079938
6433	1527,03804527877	1123,16905796317	0,307058042945596	403,8689873156	2,9506306922537	0,00317125847835764	0,0881155085945492	0,0216210700131264	FBtr0078131
13154	249,908692694284	177,515430742204	0,341224117758443	72,3932619520803	2,95060931874993	0,00317147790911609	0,0881215348777714	0,0216210700131264	FBtr0086558
15445	1407,79438145125	927,244626968099	0,417378084140874	480,549754483146	2,95051831442717	0,00317241235855392	0,0881471936480528	0,0216210700131264	FBtr0089460
8953	13571,2780173691	19214,7270730823	-0,347710550575617	-5643,4490557132	-2,94774839171016	0,00320097478346759	0,00330004737134579	0,00085606648015415	FBtr0081300
8954	13571,2780173691	19214,7270730823	-0,347710550575617	-5643,4490557132	-2,94774839171016	0,00320097478346759	0,00330004737134579	0,00085606648015415	FBtr0081301
3799	19,6718562676973	9,64774997972884	0,687036374812017	10,0241062879684	2,94750792380012	0,00320346542280148	0,0889959766422376	0,0216210700131264	FBtr0074807
15447	1407,79438145125	927,477286435603	0,417127335936584	480,317095015642	2,94356964880664	0,00324450809557475	0,0901063776682262	0,0216210700131264	FBtr0089462
2454	748,612382872708	547,848852808474	0,311977339025539	200,763530064234	2,94295978653067	0,00325090643390991	0,0902783290169925	0,0216210700131264	FBtr0073118
13116	61,6903735566449	39,5967321109099	0,438905384299075	22,093641445735	2,94203095042552	0,00326067335940716	0,0905402153925862	0,0216210700131264	FBtr0086512
24476	246,345095729833	167,870945780284	0,382591441170375	78,4741499495492	2,94168758713679	0,00326429066610845	0,0906370270547299	0,0216210700131264	FBtr0306705
14184	55,6574791474187	34,2985291755568	0,478584750916913	21,3589499718619	2,93591004701793	0,00332570745981786	0,0922660109337845	0,0216210700131264	FBtr0087856
19413	1118,74443928868	822,648956946604	0,307271951916359	296,095482342071	2,93396785888332	0,00334658861395276	0,0928136130440732	0,0216210700131264	FBtr0299982
21213	237,795875885661	328,796329255601	-0,323444964648707	-91,0004533699406	-2,93291663609802	0,00335794041723569	0,00352518541453704	0,00085606648015415	FBtr0301932
18821	49,2218067298702	73,4549737921165	-0,397012841674174	-24,2331670622463	-2,93222748119618	0,00336540138718022	0,003535646413903	0,00085606648015415	FBtr0290042
18630	58,7542140604294	37,4270978074763	0,446171062530549	21,3271162529532	2,92961748424823	0,00339379493224401	0,0940402060235449	0,0216210700131264	FBtr0273327
19013	38,7695653380419	19,188965007225	0,690391473095936	19,5806003308169	2,92939953276316	0,00339617581447471	0,0941016576877971	0,0216210700131264	FBtr0290328
3575	502,179397687431	366,039984554748	0,315844972791698	136,139413132684	2,92881557053293	0,0034025624623204	0,0942663064897888	0,0216210700131264	FBtr0074515
20958	1098,31973444074	808,029380072065	0,306774896707984	290,290354368672	2,92813337807597	0,00341003727630462	0,0944586514137409	0,0216210700131264	FBtr0301658
11660	110,079261523356	73,3983808751811	0,403041644634487	36,6808806481745	2,92771108714489	0,00341467182530009	0,0945777168126574	0,0216210700131264	FBtr0084734
3214	21,5271192071814	37,6880537334485	-0,550248351757804	-16,1609345262671	-2,92690597457848	0,00342352364749954	0,00361642401151649	0,00085606648015415	FBtr0074074
13803	278,411128087619	200,408929752356	0,328041474181702	78,0021983352627	2,92203398012927	0,00347753598338096	0,0961783834662591	0,0216210700131264	FBtr0087382
18980	2175,30167933165	1595,05326233422	0,310176635800051	580,24841699743	2,92180769436674	0,00348006339729201	0,0962421849893366	0,0216210700131264	FBtr0290291
19834	188,437446934841	133,20444234244	0,345784281926542	55,2330045924009	2,92081731052068	0,00349114479896473	0,0965214248191106	0,0216210700131264	FBtr0300450
12440	72,9167377918925	48,5708095088471	0,402887597948977	24,3459282830454	2,92068659253228	0,00349260979848354	0,0965582809017046	0,0216210700131264	FBtr0085717
7761	47,0120114689024	70,3179405006237	-0,399129813398442	-23,3059290317213	-2,92022049055574	0,00349783811175208	0,00371790604978791	0,00085606648015415	FBtr0079768
563	446,367509648116	285,097704263011	0,447677959542858	161,269805385105	2,91991703817649	0,00350124579470656	0,0967752576104494	0,0216210700131264	FBtr0070685
20747	1348,32362277047	900,900659482569	0,403038259134031	447,4229632879	2,91899841139909	0,00351158013263708	0,0970342654547003	0,0216210700131264	FBtr0301431
3529	4123,87302805675	6544,39555973802	-0,461771426939123	-2420,52253168127	-2,91808386233604	0,00352189616104814	0,00375033891269304	0,00085606648015415	FBtr0074452
19414	1103,06607720093	812,557533608696	0,305500229470255	290,508543592237	2,9167570681233	0,00353691130153888	0,0976662146906346	0,0216210700131264	FBtr0299983
14738	194,454746527122	138,341331186561	0,339435683674059	56,1134153405611	2,91530094821975	0,00355345701890109	0,0980767693211608	0,0216210700131264	FBtr0088559
19881	194,454746527122	138,341331186561	0,339435683674059	56,1134153405611	2,91530094821975	0,00355345701890109	0,0980767693211608	0,0216210700131264	FBtr0300501
22069	157,661619316088	102,836818293739	0,425623683612209	54,8248010223492	2,91479396708663	0,0035592342913553	0,0982197132169791	0,0216210700131264	FBtr0303106
9770	199,2605460831	130,618342981297	0,421019082729464	68,642203101803	2,91472602338725	0,00356000918859367	0,0982388700187825	0,0216210700131264	FBtr0082329
21943	197,615321943917	129,370881888308	0,422308554560131	68,2444400556091	2,91461111303912	0,0035613200893001	0,0982712691195762	0,0216210700131264	FBtr0302935
22133	6288,95605837026	8476,62281046753	-0,298496511246728	-2187,66675209727	-2,91392921217052	0,00356910827394019	0,00381340425929598	0,00085606648015415	FBtr0303220
8280	67,0936386436342	99,3532140809334	-0,390187372720598	-32,2595754372993	-2,91328150970738	0,0035765202131568	0,00382323603302089	0,00085606648015415	FBtr0080444
7923	193,455720684455	286,71084245627	-0,392586699629366	-93,2551217718146	-2,91289091333019	0,00358099674140089	0,00382916507516109	0,00085606648015415	FBtr0079973
4966	1097,01344780609	808,745739033599	0,304699770535696	288,267708772493	2,90903835960735	0,00362542373390107	0,0998425131638473	0,0216210700131264	FBtr0076267
22569	192,971802580068	284,662858646281	-0,387928672158328	-91,6910560662124	-2,90546868207323	0,00366703544443547	0,00394183053871112	0,00085606648015415	FBtr0303883
22570	192,971802580068	284,662858646281	-0,387928672158328	-91,6910560662124	-2,90546868207323	0,00366703544443547	0,00394183053871112	0,00085606648015415	FBtr0303884
25127	192,971802580068	284,662858646281	-0,387928672158328	-91,6910560662124	-2,90546868207323	0,00366703544443547	0,00394183053871112	0,00085606648015415	FBtr0308121
5355	64,0127420869028	42,1659021529069	0,413462699226152	21,846839933996	2,90479551503058	0,00367493104755745	0,101038787923468	0,0216210700131264	FBtr0076746
22213	49,5280933645153	31,2088985214892	0,455987362981629	18,3191948430261	2,9032668978559	0,00369291769268898	0,101469783240432	0,0216210700131264	FBtr0303304
13469	68,9162507132256	39,7162057445435	0,545850957870043	29,200044968682	2,90167074894077	0,00371178434393049	0,101919819206922	0,0216210700131264	FBtr0086955
9880	1184,08581218655	874,139255820651	0,303336944604833	309,946556365897	2,90165660209965	0,00371195195215179	0,101923807924549	0,0216210700131264	FBtr0082479
23393	48,4469532684505	20,2412533706874	0,858612491826447	28,2056998977631	2,90092845216815	0,00372058818628918	0,102129110609696	0,0216210700131264	FBtr0304900
18161	300,927697061899	217,660557385591	0,323298883194554	83,2671396763078	2,89998348761672	0,00373182318646847	0,102395544418702	0,0216210700131264	FBtr0113768
9607	1216,42572384842	1678,27256052283	-0,321735127674532	-461,846836674413	-2,89903108739698	0,00374317778725564	0,00403954975052734	0,00085606648015415	FBtr0082111
14752	254,409423312285	174,330994813286	0,377088515993768	80,0784284989988	2,89722648985549	0,00376477852115253	0,103172883011814	0,0216210700131264	FBtr0088575
2114	2217,31507399499	1643,20627584768	0,299568893991912	574,108798147301	2,89718866322441	0,00376523250945682	0,103183548272628	0,0216210700131264	FBtr0072701
19758	595,894307274402	437,093027657802	0,30961271985762	158,8012796166	2,8962229433059	0,0037768397667588	0,103455834080528	0,0216210700131264	FBtr0300368
2112	2217,79899209937	1644,00679856469	0,299300161651654	573,792193534688	2,89469460204224	0,00379527579669658	0,103886751604072	0,0216210700131264	FBtr0072699
17548	1070,46374088325	790,369752040694	0,303180922682025	280,093988842559	2,89339661099881	0,00381099734344392	0,104252721626158	0,0216210700131264	FBtr0112923
7496	429,867266108783	766,190336799968	-0,577444035484139	-336,323070691185	-2,89236796068839	0,00382349858365205	0,0041406924168398	0,00085606648015415	FBtr0079442
16257	1524,84603668875	2281,62654157089	-0,402886408325864	-756,780504882138	-2,89162084838921	0,00383260162442056	0,00415203317820886	0,00085606648015415	FBtr0100095
8904	31,3014855899342	18,0822605866379	0,537305611633223	13,2192250032963	2,89131983899402	0,00383627477505932	0,10483826980872	0,0216210700131264	FBtr0081240
18872	152,645780959808	107,762330709122	0,346833014532991	44,883450250686	2,88866553728348	0,00386880334657547	0,10558665313582	0,0216210700131264	FBtr0290116
3491	199,971071962068	131,121874274221	0,420736733878635	68,8491976878472	2,887400300825	0,00388439688108178	0,105943387966156	0,0216210700131264	FBtr0074403
12705	1177,92158367975	867,788524461238	0,305407120189819	310,133059218513	2,88549761715083	0,00390795420073564	0,106479851749771	0,0216210700131264	FBtr0086029
13125	9,55855238040673	19,5057882301958	-0,687598387443069	-9,94723584978911	-2,88522806626692	0,00391130201102285	0,0042490721596483	0,00085606648015415	FBtr0086523
22500	608,007124083025	359,268431698931	0,525548040774491	248,738692384094	2,88318825347367	0,00393672095891828	0,107130979413721	0,0216210700131264	FBtr0303790
5367	231,40771853695	157,337663405945	0,384772469566047	74,070055131005	2,88020519433105	0,00397416426541186	0,107972056265397	0,0216210700131264	FBtr0076758
19461	188,906013761616	115,103438114906	0,493727234618748	73,8025756467096	2,88010371294673	0,00397544372678604	0,108000669054866	0,0216210700131264	FBtr0300035
20407	20,9138153198908	9,98222814178331	0,714355024185686	10,9315871781075	2,87828513196732	0,00399843560850921	0,108513419989915	0,0216210700131264	FBtr0301070
9881	1176,69838545584	870,880572035714	0,300813826527609	305,817813420124	2,87806124270402	0,00400127451739651	0,108576545817359	0,0216210700131264	FBtr0082480
1456	95,9498757404521	64,7312108007675	0,391085403360828	31,2186649396846	2,87700139017113	0,00401473826629761	0,108875372420853	0,0216210700131264	FBtr0071859
8747	1767,42522017055	1172,35815885997	0,410363026365597	595,067061310579	2,87213082015108	0,00407714149003291	0,110248635069182	0,0261556742189777	FBtr0081050
15680	9218,62190865635	12456,5339990351	-0,301005647851612	-3237,91209037876	-2,8708856869007	0,00409323517765525	0,00456034075722902	0,00114341523371259	FBtr0089766
21655	51,4793605990097	25,5670271445713	0,690175540370519	25,9123334544384	2,86924549765396	0,00411452306230564	0,111062154964671	0,0261556742189777	FBtr0302522
12720	3,02590151051403	0,0400261358500209	1,87627389210271	2,98587537466401	2,86809798525328	0,00412947621279125	0,111385697365637	0,0261556742189777	FBtr0086051
5364	220,40698791895	148,465404702558	0,394027647999996	71,9415832163918	2,86727723509085	0,00414020157771344	0,111617108789152	0,0261556742189777	FBtr0076755
9427	2063,5782375684	1533,96128463638	0,296504387893661	529,616952932016	2,86605928504455	0,00415616404339447	0,111960511162845	0,0261556742189777	FBtr0081888
18771	8,65528729341746	2,9168291213075	0,985618595187983	5,73845817210996	2,86534592260538	0,00416553928848562	0,112161644498039	0,0261556742189777	FBtr0289983
11591	245,797337121661	157,230765371837	0,445649930638872	88,5665717498244	2,86497371783605	0,0041704385400394	0,112266588047799	0,0261556742189777	FBtr0084645
9298	74,4491451224517	106,876918616719	-0,359535430007078	-32,427773494267	-2,86285278043567	0,00419845588798706	0,00475896163182583	0,00114341523371259	FBtr0081712
20866	1083,38722803452	802,829610511247	0,299544039821794	280,557617523277	2,86087828594352	0,00422469209336684	0,113421299636718	0,0261556742189777	FBtr0301552
4967	1082,73883788401	802,378318415637	0,299507587547209	280,360519468369	2,86050221046056	0,00422970604431838	0,113527334538501	0,0261556742189777	FBtr0076268
19417	1093,69424528717	810,574607375215	0,299413478146359	283,119637911954	2,8603317726856	0,00423198014858772	0,113575389659206	0,0261556742189777	FBtr0299986
14478	62,7863778516552	32,3714702390749	0,65506499059562	30,4149076125803	2,86028247007652	0,00423263818647879	0,113589290584813	0,0261556742189777	FBtr0088214
22136	62,7863778516552	32,3714702390749	0,65506499059562	30,4149076125803	2,86028247007652	0,00423263818647879	0,113589290584813	0,0261556742189777	FBtr0303223
8207	191,470828422734	137,066299255041	0,333237447888951	54,4045291676937	2,86021040504061	0,00423360019958441	0,113609609402049	0,0261556742189777	FBtr0080338
11571	16,3653260937187	7,13444723473046	0,792589266663847	9,23087885898828	2,86015254802169	0,00423437269004823	0,113625922253051	0,0261556742189777	FBtr0084623
20867	1085,9357172607	804,821727024238	0,299415774501629	281,113990236458	2,85986310614	0,00423823915565436	0,11370753071435	0,0261556742189777	FBtr0301553
19419	1083,58045432121	803,154898393791	0,29931745291941	280,425555927421	2,85881042191917	0,0042523282943534	0,114004336204262	0,0261556742189777	FBtr0299988
20465	295,185494470372	214,49522763563	0,318680539932024	80,6902668347414	2,85632190611379	0,0042858036680542	0,114705976010535	0,0261556742189777	FBtr0301133
12179	122,386035236668	83,9657646674826	0,374911082672175	38,420270569185	2,8553002528188	0,00429961594691797	0,114994032296305	0,0261556742189777	FBtr0085415
5247	21,397733424278	43,9551068967346	-0,708096711317647	-22,5573734724567	-2,85177828826633	0,00434754123879189	0,00503278846274511	0,00114341523371259	FBtr0076608
15446	1430,31168104353	955,992099403842	0,402724642401869	474,319581639683	2,84785091424656	0,00440155386762742	0,117094381613514	0,0261556742189777	FBtr0089461
10033	26,4786299810093	14,6842713691728	0,574784956676491	11,7943586118365	2,84768184907399	0,00440389259342622	0,117142049727445	0,0261556742189777	FBtr0082658
10149	1806,9023191736	1345,29694255104	0,294904271714946	461,605376622552	2,84591213923113	0,0044284411705191	0,117641021391044	0,0261556742189777	FBtr0082798
10147	1806,8216661562	1345,29694255104	0,294859646997962	461,524723605154	2,84549540819907	0,00443423987612634	0,117758519170232	0,0261556742189777	FBtr0082796
10150	1806,8216661562	1345,29694255104	0,294859646997962	461,524723605154	2,84549540819907	0,00443423987612634	0,117758519170232	0,0261556742189777	FBtr0082799
20464	295,26614748777	214,830431417622	0,317395361170215	80,4357160701478	2,84543366424629	0,00443509961246069	0,11777592794657	0,0261556742189777	FBtr0301132
17957	1017,78805772818	755,179402670764	0,298260905758254	262,608655057414	2,84466677989089	0,00444579047547644	0,117992151845727	0,0261556742189777	FBtr0113442
20333	1017,78805772818	755,179402670764	0,298260905758254	262,608655057414	2,84466677989089	0,00444579047547644	0,117992151845727	0,0261556742189777	FBtr0300984
728	20,204020058923	8,51129786080016	0,831848779210707	11,6927221981229	2,84212314666054	0,00448141776280919	0,118883963265804	0,0330259412219404	FBtr0070901
17572	20,204020058923	8,51129786080016	0,831848779210707	11,6927221981229	2,84212314666054	0,00448141776280919	0,118883963265804	0,0330259412219404	FBtr0112955
3929	165,453041751787	117,964763021091	0,33708930944125	47,4882787306963	2,84180193045661	0,00448593521233964	0,118997064754998	0,0330259412219404	FBtr0074956
364	451,210100242656	331,511335309558	0,30787149208889	119,698764933098	2,84036087757521	0,00450625239125491	0,119504465144212	0,0330259412219404	FBtr0070448
19418	1086,66135087794	807,306733310768	0,297002474512591	279,354617567175	2,83774178412649	0,0045433921463065	0,120426658252053	0,0330259412219404	FBtr0299987
21768	2011,78291850336	1500,0387109986	0,293445673612055	511,74420750476	2,83661872461562	0,00455940233104735	0,120822091924389	0,0330259412219404	FBtr0302676
11592	217,231061224542	148,173249838371	0,381509693295912	69,0578113861716	2,83595989734477	0,00456881824883837	0,121054067598541	0,0330259412219404	FBtr0084646
12065	204,24470772682	147,084925976804	0,327360095488497	57,1597817500164	2,83244816880408	0,00461930544018907	0,122290561034244	0,0330259412219404	FBtr0085267
20594	59,6092334605801	39,4291302199142	0,409057326475784	20,1801032406658	2,82914160375479	0,00466730429623952	0,123454815597431	0,0330259412219404	FBtr0301269
10148	1798,5309743385	1341,54536899257	0,293053327374325	456,985605345931	2,82850473345621	0,00467660095003075	0,12367906013526	0,0330259412219404	FBtr0082797
5553	1,18720754530974	5,38418046875449	-1,24919265110707	-4,19697292344475	-2,82814181731202	0,00468190607967833	0,00561722157593583	0,00158680030979875	FBtr0077009
2110	2175,50635196701	1624,20728392822	0,292163581503359	551,299068038784	2,82750243111557	0,00469126592188007	0,124031974732852	0,0330259412219404	FBtr0072697
11152	100,675265818366	65,2347420936915	0,431226733354826	35,4405237246744	2,82510469421291	0,00472651696149318	0,124876227329922	0,0330259412219404	FBtr0084090
4937	2478,02583511368	1821,88246724861	0,30751926914212	656,143367865074	2,82380264439666	0,00474575972288793	0,125334684192999	0,0330259412219404	FBtr0076235
8491	1972,36039720982	1257,4571079095	0,449995405692261	714,903289300326	2,82297149862749	0,00475808012706147	0,12562733388838	0,0330259412219404	FBtr0080729
2111	2169,99002653206	1620,93940986377	0,291638681390298	549,050616668286	2,82251534427708	0,0047648541811296	0,12578794762985	0,0330259412219404	FBtr0072698
24472	2039,8326254262	1523,4052679834	0,291836551027599	516,427357442801	2,82213832684423	0,00477045961091571	0,125920696951293	0,0330259412219404	FBtr0306701
21774	2038,92936033921	1522,78153743691	0,291803129424406	516,147822902307	2,82181028979914	0,00477534166340976	0,126036200085496	0,0330259412219404	FBtr0302683
17325	58,7220502692037	37,6979696328957	0,438511580074871	21,024080636308	2,8209410421599	0,00478830022371546	0,126342265599236	0,0330259412219404	FBtr0112627
12553	12,2522657457617	5,1790918397808	0,80891762877943	7,07317390598086	2,82000307322531	0,00480231895547134	0,126672528151446	0,0330259412219404	FBtr0085846
18850	1436,9030580912	1071,63184201104	0,293189011528803	365,27121608016	2,81926267830018	0,00481341099571053	0,126933224117589	0,0330259412219404	FBtr0290079
21358	1595,90085793759	1113,51248024199	0,359783287080389	482,3883776956	2,81590346530228	0,00486402795709129	0,128116016230618	0,0330259412219404	FBtr0302159
10151	1791,75636441641	1338,29660110708	0,291704213229752	453,459763309335	2,81579434681123	0,0048656802112057	0,128154437280633	0,0330259412219404	FBtr0082800
2113	2170,71590368864	1622,87565907977	0,290779613468237	547,840244608874	2,81450792414424	0,00488519732450565	0,128607391762975	0,0330259412219404	FBtr0072700
8316	1530,88599373865	908,852921835322	0,521195210915964	622,033071903327	2,81357253559096	0,00489943312139141	0,128936745752771	0,0330259412219404	FBtr0080488
24350	2169,31263860165	1622,07513636277	0,290626344636281	547,237502238886	2,81305449288022	0,0049073334152181	0,129119150629409	0,0330259412219404	FBtr0306557
20670	103,773461967377	288,427490644551	-1,01915886900789	-184,654028677173	-2,81282297116842	0,00491086790927198	0,00599599389602982	0,00158680030979875	FBtr0301347
19118	80,8363283138281	45,5469620512252	0,568930969610073	35,2893662626029	2,81247480174983	0,00491618752462863	0,129323262157151	0,0330259412219404	FBtr0299616
6223	146,275653821379	207,848470532675	-0,35030676046258	-61,5728167112966	-2,81090727698746	0,00494020205726642	0,00604336116656105	0,00158680030979875	FBtr0077876
19644	83,5300416791831	46,7632242059988	0,57544188178659	36,7668174731843	2,81004616747253	0,00495343938700499	0,130178393841394	0,0330259412219404	FBtr0300245
19956	63,867030869053	32,2597356450778	0,675401369485368	31,6072952239753	2,8094218269568	0,00496305705775502	0,130398226593385	0,0330259412219404	FBtr0300578
23392	63,867030869053	32,2597356450778	0,675401369485368	31,6072952239753	2,8094218269568	0,00496305705775502	0,130398226593385	0,0330259412219404	FBtr0304899
21775	2038,28413620003	1524,43845016791	0,290399569804684	513,845686032124	2,80870801505958	0,00497407368177805	0,130649562570814	0,0330259412219404	FBtr0302684
12153	146,56512794241	104,344509692763	0,338397143357934	42,2206182496476	2,80735157793958	0,00499506922699311	0,131127169417523	0,0330259412219404	FBtr0085383
10951	13953,0737654156	9673,53973684611	0,366289677374171	4279,53402856947	2,80698384748328	0,00500077491524742	0,131256648757984	0,0330259412219404	FBtr0083826
5190	2303,22637587998	1723,76329001993	0,289728094302188	579,463085860054	2,80668244031292	0,00500545592853374	0,131362775408524	0,0330259412219404	FBtr0076538
20363	167,259815465099	119,843693700211	0,332181523409326	47,4161217648885	2,80664860497754	0,00500598165651356	0,131374688963231	0,0330259412219404	FBtr0301019
23550	83,3687356443874	46,7632242059988	0,573520413542495	36,6055114383886	2,80646622147483	0,00500881636194594	0,131438906912106	0,0330259412219404	FBtr0305062
17685	449,563414867472	297,782240381763	0,411348341113843	151,781174485709	2,80634153054532	0,00501075521270589	0,131482811078967	0,0330259412219404	FBtr0113104
12480	231,569511650413	342,244626973312	-0,389948696120629	-110,675115322899	-2,80585180394758	0,00501837666342508	0,00616836230793543	0,00158680030979875	FBtr0085766
14747	248,68330261637	172,292201282807	0,366099056835023	76,3911013335637	2,80499785409781	0,0050316914752766	0,13195592484269	0,0330259412219404	FBtr0088570
24873	3,75177866709472	0,431097214839953	1,51872899263995	3,32068145225476	2,80382080301733	0,00505009644474175	0,132370369159111	0,0330259412219404	FBtr0307307
19416	1085,16135087794	809,206221408719	0,293273128000361	275,955129469224	2,80335321693155	0,00505742473415749	0,132535008059581	0,0330259412219404	FBtr0299985
11521	1919,37673094437	1436,34467573916	0,289811469346629	483,032055205214	2,80094530256039	0,00509531545734698	0,13338284418335	0,0330259412219404	FBtr0084566
11524	1912,47322231805	1431,3548313672	0,289688003961246	481,118390950847	2,79965369490638	0,00511574564198702	0,133837624320022	0,0330259412219404	FBtr0084569
17808	5,23569677148184	1,10150477882269	1,27576556376355	4,13419199265915	2,79929822118564	0,00512138137481344	0,133962788015671	0,0330259412219404	FBtr0113253
11526	1918,79607792698	1436,17707384816	0,289625633337068	482,619004078812	2,79920098845549	0,00512292389391411	0,133997024042506	0,0330259412219404	FBtr0084571
1815	151,775897360712	214,19678497168	-0,343532740525498	-62,4208876109679	-2,79908540144351	0,00512475813521318	0,00633566772709878	0,00158680030979875	FBtr0072314
15894	0,783942458320471	3,89414400881388	-1,2303373575216	-3,11020155049341	-2,79905203841862	0,00512528768083675	0,0063364926580515	0,00158680030979875	FBtr0091618
20233	78,8192722608814	43,4791464423415	0,589765551806536	35,3401258185398	2,79882965098471	0,00512881872913074	0,134127773426958	0,0330259412219404	FBtr0300878
9037	104,757380071765	290,252005266546	-1,01606209869954	-185,494625194781	-2,79780584433968	0,00514510301851856	0,00636730593329058	0,00158680030979875	FBtr0081397
21513	165,453041751787	118,653551144094	0,331291860245241	46,799490607693	2,79579529984722	0,00517721804169891	0,135196180400802	0,0330259412219404	FBtr0302333
13273	416,785151855384	702,913006658831	-0,522174405494846	-286,127854803447	-2,79568000143802	0,00517906521730982	0,00641986932092876	0,00158680030979875	FBtr0086699
13617	482,116044262314	304,66480221164	0,458369432306103	177,451242050674	2,79547352520213	0,00518237462512294	0,135309478519325	0,0330259412219404	FBtr0087135
3345	2307,19080253809	3075,40939565119	-0,287353223992735	-768,218593113104	-2,79392742740765	0,00520721631867449	0,00646320329826595	0,00158680030979875	FBtr0074235
22619	100,692565410646	67,3951861176148	0,39906015442948	33,2973792930313	2,78871292918414	0,00529179483733078	0,137689910976111	0,0330259412219404	FBtr0303934
8558	98,7400804794843	67,5635136285474	0,377100676585008	31,1765668509369	2,78621755297847	0,00533270685904852	0,138568542755923	0,0330259412219404	FBtr0080829
19460	185,292953413659	113,409038645929	0,489232676724546	71,8839147677299	2,78619413912711	0,00533309208120736	0,138576786865106	0,0330259412219404	FBtr0300034
9989	1683,01757137555	2267,86310921161	-0,298173077141979	-584,845537836055	-2,78520291148771	0,00534942356885471	0,00667892484189371	0,00158680030979875	FBtr0082604
24473	2023,05777196478	1517,26131655343	0,28762080430148	505,79645541135	2,78249733501	0,00539423083136592	0,139878446139426	0,0330259412219404	FBtr0306702
11722	602,233488318273	807,383158026598	-0,292942318889901	-205,149669708325	-2,78210895062107	0,00540069063450055	0,00675542582145522	0,00158680030979875	FBtr0084824
18824	41,4152765558917	64,7786134381927	-0,443014114121239	-23,363336882301	-2,7809941832149	0,00541927081585891	0,00678298945339196	0,00158680030979875	FBtr0290045
8819	335,154548375813	246,483728917227	0,3067600416122	88,6708194585859	2,78066856078755	0,00542470894791114	0,140522364738269	0,0330259412219404	FBtr0081148
5365	227,068781032413	155,52233906346	0,377453330783367	71,5464419689521	2,77878832785602	0,00545620667773217	0,14118440215104	0,0330259412219404	FBtr0076756
11167	13,4778993630089	4,937242092766	0,944205501284284	8,54065727024288	2,77631948219853	0,0054978155524994	0,142053692420457	0,0330259412219404	FBtr0084111
18569	13859,9234269504	9625,0684488698	0,364614605527395	4234,8549780806	2,7761007209386	0,00550151623919026	0,142130719120771	0,0330259412219404	FBtr0273258
22478	142,194026646647	83,3023705231994	0,53224136913343	58,8916561234475	2,7757456632728	0,00550752737738147	0,142255736321837	0,0330259412219404	FBtr0303759
15126	274,893341416672	179,569945131625	0,424855048664221	95,3233962850465	2,77350671241794	0,00554556963072605	0,143044079726746	0,0330259412219404	FBtr0089045
17294	11,0422269454604	2,19974453983648	1,45285506501354	8,84248240562391	2,77268317278435	0,00555962202416427	0,143334051271865	0,0330259412219404	FBtr0112582
20715	11,0422269454604	2,19974453983648	1,45285506501354	8,84248240562391	2,77268317278435	0,00555962202416427	0,143334051271865	0,0330259412219404	FBtr0301397
19481	1677,59627607828	1245,44056243432	0,297769265366455	432,155713643965	2,77189626664427	0,00557307933686091	0,143611124019787	0,0330259412219404	FBtr0300056
7804	715,898203903738	533,660736230649	0,293539365224931	182,237467673088	2,77157843018367	0,00557852316048946	0,143723035488057	0,0330259412219404	FBtr0079822
18775	5,34851358010545	0,878035590828447	1,44552853994181	4,470477989277	2,76972356329958	0,00561038867398844	0,144376141415723	0,0330259412219404	FBtr0289988
2115	2148,85991013116	1614,41357763433	0,285888638653174	534,44633249683	2,76845846250013	0,00563221645800516	0,144821588384616	0,0330259412219404	FBtr0072702
19188	152,049776664798	216,835366309807	-0,353950680252539	-64,7855896450093	-2,76670571188677	0,0056625846518974	0,00713628482465022	0,00158680030979875	FBtr0299711
3930	165,130429682196	118,877020332088	0,327472256284437	46,2534093501074	2,76474314243902	0,00569676338964298	0,146129767195668	0,0330259412219404	FBtr0074957
21515	165,130429682196	118,877020332088	0,327472256284437	46,2534093501074	2,76474314243902	0,00569676338964298	0,146129767195668	0,0330259412219404	FBtr0302335
18162	293,1370052442	215,28656007312	0,308054557123479	77,8504451710791	2,76409667325918	0,0057080625178656	0,146357391537353	0,0330259412219404	FBtr0113769
5363	216,068050414412	146,650080360073	0,386451797885766	69,4179700543389	2,75929654398328	0,00579259442476632	0,148047535941	0,0330259412219404	FBtr0076754
24218	826,409650252411	556,351323471639	0,395397158510893	270,058326780772	2,75827790874678	0,00581067746435937	0,148406201415486	0,0330259412219404	FBtr0306246
18886	560,472524898465	417,197013726945	0,294915606945252	143,275511171521	2,75697369355284	0,00583390447471066	0,148865420716569	0,0330259412219404	FBtr0290134
20357	4,34851358010545	0,663756682344477	1,42701888797485	3,68475689776097	2,75538199526679	0,00586236471450596	0,149425863945456	0,0330259412219404	FBtr0301012
457	95,0466106534629	65,6364546920655	0,367894095055619	29,4101559613974	2,754299053139	0,0058817996573044	0,149807172129372	0,0330259412219404	FBtr0070559
24679	150,43525508084	76,5997461232458	0,671750982826313	73,8355089575943	2,75408678139581	0,00588561597730752	0,149881913845311	0,0330259412219404	FBtr0307021
24680	150,43525508084	76,5997461232458	0,671750982826313	73,8355089575943	2,75408678139581	0,00588561597730752	0,149881913845311	0,0330259412219404	FBtr0307022
17676	413,914050559621	693,566238740924	-0,515701804662806	-279,652188181303	-2,75400231468141	0,0058871351797789	0,00748151813503427	0,00208611784346856	FBtr0113093
23155	2,91308470189043	11,4248619642987	-1,25100897433939	-8,51177726240832	-2,75371223275535	0,00589235523048237	0,00749275699313245	0,00208611784346856	FBtr0304612
19871	206,64870343181	141,716103285116	0,376089154549575	64,9326001466938	2,75247379616315	0,00591468796561045	0,150449852291849	0,0330259412219404	FBtr0300491
5922	2514,52680927102	1682,46212495746	0,401728052770963	832,064684313561	2,75116425668077	0,00593838585417616	0,15091094629584	0,039315551179403	FBtr0077501
10322	828,135527408991	558,464364858137	0,393694682047576	269,671162550854	2,75113117965226	0,00593898553411765	0,150922592847717	0,039315551179403	FBtr0083029
20480	2,4291665975033	7,43143865880693	-0,996116494109353	-5,00227206130362	-2,7508521269531	0,00594404687669825	0,00760356818255542	0,00208611784346856	FBtr0301151
4483	51,5441752601282	33,0517937025048	0,439002556622627	18,4923815576233	2,74843725069887	0,00598800953542789	0,151871135831186	0,039315551179403	FBtr0075655
4484	51,5441752601282	33,0517937025048	0,439002556622627	18,4923815576233	2,74843725069887	0,00598800953542789	0,151871135831186	0,039315551179403	FBtr0075656
6111	2886,07382896159	4123,86659382729	-0,356842182463357	-1237,79276486571	-2,74676231151105	0,00601867353371377	0,00776202291989369	0,00208611784346856	FBtr0077745
17142	5,50981961490116	1,04563748182413	1,35795829909246	4,46418213307702	2,74527885340399	0,00604595004467612	0,152983219945092	0,039315551179403	FBtr0112383
18683	2887,55774706597	4124,71379356178	-0,3565336308337	-1237,15604649581	-2,74516595302713	0,00604803050970104	0,00782387181450769	0,00208611784346856	FBtr0273393
24970	984,950337920308	670,676610610126	0,384066425126633	314,273727310182	2,74279937165464	0,00609178925473808	0,1538562552243	0,039315551179403	FBtr0307508
11523	1935,57141846706	1458,11018728996	0,283176822041305	477,461231177106	2,73933783385476	0,00615630772715758	0,155075076302693	0,039315551179403	FBtr0084568
22717	59,8835998433329	40,2112723778941	0,394212525595029	19,6723274654388	2,73879835970352	0,00616641804608165	0,155265027273848	0,039315551179403	FBtr0304125
12434	64,8672744083865	39,9043650543705	0,481083916885742	24,9629093540161	2,73778031776972	0,00618553797261567	0,155623483844118	0,039315551179403	FBtr0085710
14072	474,372380434786	331,001516216872	0,359413711744766	143,370864217914	2,73700817029418	0,00620007531603961	0,155895360008187	0,039315551179403	FBtr0087717
17262	1858,17936448902	3238,12302634701	-0,555282031151142	-1379,943661858	-2,73627573759132	0,00621389336542166	0,00816831199077501	0,00208611784346856	FBtr0112531
5338	11,7841859976539	2,80509452731038	1,31284766972179	8,97909147034357	2,73600253674076	0,00621905465888672	0,156249447538906	0,039315551179403	FBtr0076726
5339	11,7841859976539	2,80509452731038	1,31284766972179	8,97909147034357	2,73600253674076	0,00621905465888672	0,156249447538906	0,039315551179403	FBtr0076727
9452	6,94549203244965	19,3749474572413	-0,981851263944759	-12,4294554247916	-2,73518960346978	0,00623443538116497	0,00821039288644899	0,00208611784346856	FBtr0081917
20096	199,470828422734	145,270327254256	0,316139215935855	54,2005011684785	2,73356744496188	0,00626522905747473	0,157106852934862	0,039315551179403	FBtr0300735
24928	17,1716127283638	8,06508510474856	0,72426548339105	9,10652762361525	2,73255112351159	0,00628459173484863	0,157464703716118	0,039315551179403	FBtr0307375
11522	1935,97468355405	1460,44669786445	0,28178449780737	475,527985689603	2,72633000253377	0,00640429328296599	0,159655184888754	0,039315551179403	FBtr0084567
6146	11,397246345611	4,79721104030115	0,809126510566734	6,60003530530988	2,72527316471589	0,0064248306980319	0,160027301642447	0,039315551179403	FBtr0077784
211	39,3017291292677	23,091211137551	0,523036123561505	16,2105179917167	2,72439247841254	0,00644199022273861	0,160337394754823	0,039315551179403	FBtr0070258
4404	98,1433455664736	68,9778509925951	0,350502764191946	29,1654945738785	2,72385652704036	0,00645245301117936	0,160526105341612	0,039315551179403	FBtr0075556
10617	1801,39305637932	1358,87173004116	0,281815180438689	442,52132633816	2,72381972093897	0,00645317209684326	0,160539064914721	0,039315551179403	FBtr0083414
620	259,667220720758	166,062152017231	0,445956055741629	93,6050687035264	2,72108214857604	0,0065068589371029	0,161502974914397	0,039315551179403	FBtr0070759
19053	15,5103066935681	7,30132350578925	0,718939283669539	8,20898318777885	2,72068439392904	0,00651469268576732	0,161643025890532	0,039315551179403	FBtr0299545
3928	165,130429682196	119,565808455092	0,321718982933907	45,5646212271041	2,71889527445234	0,0065500342594198	0,162360402901552	0,0488072148184076	FBtr0074954
2021	369,625794135256	237,159452498293	0,443004154865235	132,466341636963	2,71823467530394	0,00656312700397543	0,162639049503254	0,0488072148184076	FBtr0072589
19702	293,139197098201	529,19038679023	-0,589940867049261	-236,051189692029	-2,71683179201372	0,00659100954222525	0,00892164312098624	0,00285294935564222	FBtr0300309
21640	216,391880180671	149,419259691486	0,369302100904119	66,9726204891853	2,71598157464388	0,00660795954929405	0,163589427419632	0,0488072148184076	FBtr0302505
8494	69,9162507132256	47,8636408268233	0,375675761693402	22,0526098864023	2,715036221566	0,00662685220164483	0,16398818576378	0,0488072148184076	FBtr0080734
1906	957,295859286453	720,048788758116	0,284621536462008	237,247070528337	2,71491774382001	0,00662922337231819	0,164038160731771	0,0488072148184076	FBtr0072435
11402	37,8343799991604	57,5548028062315	-0,415040296753315	-19,7204228070711	-2,71491063534536	0,00662936566300876	0,008996075911312	0,00285294935564222	FBtr0084419
22338	37,8343799991604	57,5548028062315	-0,415040296753315	-19,7204228070711	-2,71491063534536	0,00662936566300876	0,008996075911312	0,00285294935564222	FBtr0303507
4646	56,9959295732895	35,66764076199	0,463549337806876	21,3282888112995	2,71436710726109	0,00664025362749032	0,1642704241343	0,0488072148184076	FBtr0075855
1905	956,134553251658	719,378381194133	0,284339168758306	236,756172057524	2,7122311255944	0,00668319756242397	0,165171400216638	0,0488072148184076	FBtr0072434
11759	18768,0139737848	29215,2710732903	-0,442527991538451	-10447,2570995055	-2,71164713872001	0,00669498200595187	0,00912251596903601	0,00285294935564222	FBtr0084879
21487	98,3694662623878	60,7682608135541	0,478538516793972	37,6012054488336	2,71153671057957	0,00669721246689359	0,165464310651843	0,0488072148184076	FBtr0302306
21493	100,708403766926	139,535101842362	-0,32471132404708	-38,826698075436	-2,70486355499398	0,00683324506502081	0,00938533735859514	0,00285294935564222	FBtr0302312
17937	81,8207334968822	123,168886301531	-0,406984720510072	-41,3481528046484	-2,70264135524847	0,0068790927239053	0,00947143368298354	0,00285294935564222	FBtr0113414
18629	57,7863778516552	37,4362880869866	0,42946028667317	20,3500897646686	2,70254064915836	0,00688117698804636	0,169258929445692	0,0488072148184076	FBtr0273326
18369	95,9493886617852	64,2397722671014	0,398642670098232	31,7096163946838	2,70101035475521	0,00691291862370425	0,169904421248208	0,0488072148184076	FBtr0114460
2989	12,1392053978046	4,99310938976456	0,833309054089054	7,14609600804002	2,69309356300452	0,0070792399666908	0,173243794486959	0,0488072148184076	FBtr0073785
12152	145,161862855421	104,84731536575	0,324025270850852	40,3145474896713	2,69155987936486	0,00711187301090921	0,173890715899607	0,0488072148184076	FBtr0085382
17155	382,062197170805	519,302358061752	-0,306557411646032	-137,240160890947	-2,69109012827738	0,007121895149649	0,00991897139258687	0,00285294935564222	FBtr0112396
11170	99,594612800968	67,0599823356234	0,393100036223269	32,5346304653446	2,69038991120347	0,00713685781677498	0,174384218885585	0,0488072148184076	FBtr0084114
17557	1094,46958582726	826,290972770895	0,280929956890819	268,178613056361	2,69006252798232	0,00714386321855098	0,174522312042757	0,0488072148184076	FBtr0112937
2280	6,57463427601961	1,64107156985086	1,1952093124741	4,93356270616875	2,68965110144177	0,00715267574648015	0,174695855420238	0,0488072148184076	FBtr0072913
18856	38,7210761118698	23,8450568370631	0,476885433944005	14,8760192748067	2,68868004626444	0,00717351391733878	0,175105455138741	0,0488072148184076	FBtr0290086
24434	8897,62630066396	12924,0866656817	-0,37329071388011	-4026,46036501776	-2,68836381934479	0,00718031168068078	0,0100245987911669	0,00285294935564222	FBtr0306642
14921	40,0117679295689	58,7930736197101	-0,380899998747469	-18,7813056901412	-2,68822301353432	0,00718334036896562	0,0100300541345756	0,00285294935564222	FBtr0088790
17829	17,3653260937187	7,69312020471608	0,779566941837284	9,67220588900266	2,6855848994686	0,00724029776708535	0,17641101561141	0,0488072148184076	FBtr0113279
7503	198,825360744218	268,455780336872	-0,29960851250811	-69,6304195926539	-2,68494003947537	0,00725428191950539	0,0101572488208809	0,00285294935564222	FBtr0079449
1904	908,842156658624	685,548435971395	0,281773201712835	223,29372068723	2,68483861629844	0,00725648354276354	0,176725804496281	0,0488072148184076	FBtr0072433
21658	47,5760955120204	26,6101252285235	0,572877796002637	20,965970283497	2,68445895662726	0,00726473025315633	0,17688594832546	0,0488072148184076	FBtr0302525
3881	1320,03634880304	861,248665392391	0,426829601225695	458,787683410651	2,6813675772653	0,00733219275951003	0,178189919660977	0,0488072148184076	FBtr0074899
5916	37,7698088773754	59,2293704763145	-0,44516256183306	-21,4595615989392	-2,67976749531556	0,00736733129039524	0,0103576525158215	0,00285294935564222	FBtr0077495
19656	50,3670308690531	30,9953452329421	0,479375225569001	19,3716856361109	2,67954038028617	0,0073723310642082	0,178960647613185	0,0488072148184076	FBtr0300257
9683	200,857768074777	277,266366783766	-0,321697086585401	-76,4085987089882	-2,67945077897216	0,00737430440976361	0,0103699232908025	0,00285294935564222	FBtr0082202
15012	334,44645789018	446,460835834807	-0,288500283335166	-112,014377944627	-2,67687712059201	0,00743118834339973	0,0104696364363963	0,00285294935564222	FBtr0088899
10224	1714,02342461916	2260,67291715734	-0,276748513067298	-546,649492538183	-2,67639664566727	0,00744185146539422	0,0104882518309237	0,00285294935564222	FBtr0082901
6952	148,598022351637	107,667525434272	0,320922771032455	40,9304969173647	2,67573867987437	0,00745647588393039	0,180564238691074	0,0488072148184076	FBtr0078763
3223	3705,1430107315	4913,4799607706	-0,282227400259544	-1208,3369500391	-2,6754445079545	0,00746302269347621	0,0105251412048632	0,00285294935564222	FBtr0074085
4104	15,6552872934175	145,69066319132	-2,20266429933718	-130,035375897902	-2,67452629922023	0,00748349064153064	0,0105607160433547	0,00285294935564222	FBtr0075174
7803	676,283438780446	509,271638580731	0,283388480153763	167,011800199715	2,67371378961799	0,00750164439864531	0,181418355427564	0,0488072148184076	FBtr0079821
8837	2040,13306711685	1504,99711637175	0,304136933190618	535,135950745099	2,6707869126462	0,00756736688489279	0,182652938190443	0,0488072148184076	FBtr0081166
18492	1963,7890069867	1481,51930763322	0,28172479645838	482,269699353482	2,67026914229166	0,00757904691501143	0,182871338335378	0,0488072148184076	FBtr0114618
15071	209,826578440886	154,292532909555	0,306575735205553	55,5340455313303	2,66925319680899	0,00760201191982923	0,183299873184304	0,0488072148184076	FBtr0088970
8863	294,201332826651	218,54234137831	0,296697361633387	75,6589914483411	2,66751479125966	0,00764145254849269	0,184033148120963	0,0488072148184076	FBtr0081194
4573	1473,36967660331	1107,27082105743	0,285541648341051	366,098855545878	2,66737170592617	0,00764470699787356	0,18409350278843	0,0488072148184076	FBtr0075773
12257	1268,38356664492	882,299266502457	0,362794867946051	386,084300142462	2,66650611931636	0,00766442110929377	0,184458614926232	0,0488072148184076	FBtr0085505
13188	5,80026789326682	1,54844315481119	1,12351208727946	4,25182473845563	2,66609485181034	0,00767380386419858	0,184632091221531	0,0488072148184076	FBtr0086595
23548	96,6918347926457	52,5719718539754	0,605037751879011	44,1198629386703	2,66278775678155	0,00774962773361243	0,1860270533457	0,0488072148184076	FBtr0305060
10536	191,001774517293	130,029196693033	0,383300143799034	60,9725778242602	2,66258738458127	0,00775424329150032	0,18611157212357	0,0488072148184076	FBtr0083320
10537	191,001774517293	130,029196693033	0,383300143799034	60,9725778242602	2,66258738458127	0,00775424329150032	0,18611157212357	0,0488072148184076	FBtr0083321
20842	15,833162302493	26,7027536435631	-0,510120666961793	-10,8695913410701	-2,66194270320103	0,0077691101932269	0,0110482515887218	0,00285294935564222	FBtr0301528
19412	1133,2286009324	858,369199987784	0,277650486365892	274,859400944612	2,66188923549517	0,00777034435026525	0,186406057623277	0,0488072148184076	FBtr0299981
21773	2071,94690347083	1544,59082352545	0,29364729406816	527,356079945382	2,66120550321049	0,00778614194996186	0,186694461987803	0,0488072148184076	FBtr0302682
9398	8,28418599765394	2,93520968032806	0,938875093019973	5,34897631732589	2,6605150694258	0,00780212358271637	0,186985693104691	0,0488072148184076	FBtr0081851
7348	242,714979328929	115,771668819078	0,738016315289543	126,943310509851	2,66024528896209	0,00780837623567909	0,187099488905971	0,0488072148184076	FBtr0079249
15681	195,792953413659	143,779565174378	0,307855361342884	52,0133882392805	2,66019888593458	0,0078094521626364	0,187119062116074	0,0488072148184076	FBtr0089767
19323	30,5273627465149	18,5475795216469	0,487929450135276	11,979783224868	2,66001241458741	0,0078137771326785	0,18719771739035	0,0488072148184076	FBtr0299871
7539	1645,03292265317	1188,27404798572	0,325141732576831	456,758874667444	2,65959518842975	0,00782346194559125	0,187373707097959	0,0488072148184076	FBtr0079492
23549	81,5622054704088	46,5397550180045	0,556484467341651	35,0224504524043	2,65849872095066	0,00784896485414022	0,18783620684181	0,0488072148184076	FBtr0305061
24	5291,10737929238	7958,38834948319	-0,408167283381513	-2667,28097019081	-2,657939877781	0,00786199170506574	0,011203336007451	0,00285294935564222	FBtr0070040
12450	233,360690546779	164,886761920451	0,346438855899237	68,4739286263283	2,65246131366058	0,00799072843112647	0,190382838984078	0,0488072148184076	FBtr0085731
24999	19,0912032502994	10,187316770757	0,606022961869937	8,90388647954242	2,65196203396132	0,00800255397334571	0,190593439606005	0,0488072148184076	FBtr0307537
17679	198,067563335745	145,696708211413	0,306176380255914	52,370855124332	2,64973923435312	0,00805539184030701	0,191531036268959	0,0488072148184076	FBtr0113098
25	5309,38271983247	7977,62217772997	-0,407133319347226	-2668,2394578975	-2,64386491559118	0,00819653603808312	0,0117486526527699	0,00285294935564222	FBtr0070041
5192	2159,21736492464	1644,03122686287	0,272521988428911	515,186138061771	2,64333026230987	0,00820949157265627	0,194234397731922	0,0488072148184076	FBtr0076540
7451	2,62263642352476	0,0400261358500209	1,75481539341629	2,58261028767474	2,6432391338729	0,00821170159264151	0,194272836517899	0,0488072148184076	FBtr0079370
10911	1119,68011170622	849,75306065048	0,275710741796006	269,927051055744	2,64317734253976	0,00821320044072271	0,194298900652308	0,0488072148184076	FBtr0083780
3135	57,5283369038488	37,3068985539058	0,428439871143747	20,221438349943	2,64301353233762	0,00821717510530173	0,194367997253869	0,0488072148184076	FBtr0073975
12217	100,40211713228	70,8391267326313	0,346705970685995	29,5629903996492	2,64284466555116	0,00822127426377328	0,194439226767718	0,0488072148184076	FBtr0085455
6261	79,6265330528603	54,0252471958749	0,384943202620924	25,6012858569854	2,64263759543416	0,00822630328703156	0,194526570786486	0,0488072148184076	FBtr0077921
3229	1905,25148533014	2500,4137527591	-0,271779754918582	-595,162267428959	-2,64219648188792	0,00823702560230721	0,0118132940107874	0,00285294935564222	FBtr0074093
7878	16,0748778153531	7,94416023124116	0,674413058865012	8,13071758411192	2,63976239253316	0,00829641714945839	0,195739356966286	0,0488072148184076	FBtr0079912
7879	16,0748778153531	7,94416023124116	0,674413058865012	8,13071758411192	2,63976239253316	0,00829641714945839	0,195739356966286	0,0488072148184076	FBtr0079913
7880	16,0748778153531	7,94416023124116	0,674413058865012	8,13071758411192	2,63976239253316	0,00829641714945839	0,195739356966286	0,0488072148184076	FBtr0079914
7881	16,0748778153531	7,94416023124116	0,674413058865012	8,13071758411192	2,63976239253316	0,00829641714945839	0,195739356966286	0,0488072148184076	FBtr0079915
2505	8360,2006548571	6385,66397977023	0,269408462001661	1974,53667508687	2,63827115993501	0,00833299206842697	0,196368372151707	0,0488072148184076	FBtr0073177
17678	199,390175405337	146,944169304402	0,304318501816303	52,4460061009345	2,63634710666854	0,0083803957146269	0,197179954948165	0,0488072148184076	FBtr0113097
12485	18,833162302493	31,4033456310788	-0,500889007592211	-12,5701833285858	-2,63507467966339	0,00841187735327464	0,0120892192491881	0,00285294935564222	FBtr0085771
16249	14,8814079893316	25,017544454096	-0,506206726738387	-10,1361364647644	-2,63306269199935	0,00846187265963061	0,0121671711717992	0,00285294935564222	FBtr0100079
19946	1907,39646592999	1453,57139223394	0,271633829934895	453,825073696047	2,63070933946356	0,00852068750037116	0,199558015344787	0,0488072148184076	FBtr0300567
14753	237,215466407596	162,321702818406	0,378418684793525	74,8937635891905	2,63015934477812	0,00853448551788194	0,19979000799937	0,0488072148184076	FBtr0088576
24998	16,7846730763209	8,68881565124302	0,63183310505096	8,09585742507787	2,62831950530368	0,00858078788608463	0,200566068668642	0,0488072148184076	FBtr0307536
12037	0,703289440922617	3,44720563282539	-1,18794888651141	-2,74391619190277	-2,62261864986411	0,00872568793812833	0,0127520923696115	0,00368987306240576	FBtr0085226
17591	55,7220502692037	98,2994744775972	-0,563783252193346	-42,5774242083935	-2,61824591747304	0,00883830846503941	0,0130077439975209	0,00368987306240576	FBtr0112979
10197	12,1394489371381	21,4894400836132	-0,553739550900927	-9,34999114647518	-2,6098507689854	0,00905817279272747	0,0134985660249078	0,00368987306240576	FBtr0082863
8611	11173,6303827354	14574,2898023666	-0,265691990967625	-3400,6594196312	-2,60677119983764	0,00914004117176326	0,0136786129144664	0,00368987306240576	FBtr0080889
19812	16109,9979748852	25661,6753368111	-0,465547023367177	-9551,67736192589	-2,59975677081504	0,00932898568617824	0,0140887112324292	0,00368987306240576	FBtr0300425
11053	82,1604016194204	1058,42612781749	-2,55026991885898	-976,265726198074	-2,59742521331552	0,00939255711622544	0,0142250256502825	0,00497068099964305	FBtr0083972
19997	168,744464187487	233,619498148222	-0,32448745749939	-64,8750339607353	-2,59048589507771	0,00958405490176184	0,0146307326191561	0,00497068099964305	FBtr0300623
10301	138,290761559658	186,624702632717	-0,298807767112342	-48,3339410730593	-2,58812455014319	0,00965000813001504	0,0147687885582298	0,00497068099964305	FBtr0083003
9099	16067,672683883	25583,0364340755	-0,465108573051975	-9515,36375019255	-2,58708945223797	0,00967904612664361	0,0148293055167003	0,00497068099964305	FBtr0081473
24671	5,01006315423463	11,0161359462252	-0,737173092819096	-6,00607279199053	-2,58253558693155	0,00980772466516644	0,0150955470734083	0,00497068099964305	FBtr0307013
6525	417,306104537666	563,54974012488	-0,300124979156379	-146,243635587214	-2,58181301787888	0,00982828183334727	0,015137792044761	0,00497068099964305	FBtr0078238
21991	0,0580653017397854	1,7436158843377	-1,39136809371144	-1,68555058259792	-2,57886218221018	0,00991263255140762	0,0153103125365102	0,00497068099964305	FBtr0302995
3533	27,70450713759	44,8552714484743	-0,47504461627541	-17,1507643108843	-2,57515383277579	0,0100195512697863	0,0155271210408892	0,00497068099964305	FBtr0074460
7755	61,5936386436342	87,5787584133686	-0,349587849798941	-25,9851197697344	-2,57419212387694	0,0100474463460858	0,0155833473139782	0,00497068099964305	FBtr0079761
4419	6,94573557178312	16,0526573356691	-0,798905190990528	-9,10692176388597	-2,56693806001821	0,010260093793901	0,0160074558732469	0,00497068099964305	FBtr0075571
22311	6,94573557178312	16,0526573356691	-0,798905190990528	-9,10692176388597	-2,56693806001821	0,010260093793901	0,0160074558732469	0,00497068099964305	FBtr0303460
24757	10,3329187631595	19,0411949151237	-0,589935265083737	-8,70827615196418	-2,56508353166414	0,0103150968875372	0,0161158808008025	0,00497068099964305	FBtr0307102
17862	4555,92124884478	5989,85168223353	-0,273612620413237	-1433,93043338875	-2,56317667020466	0,0103719256091004	0,0162273653813152	0,00497068099964305	FBtr0113321
4344	44,3024597472681	66,8633583662231	-0,407838182685341	-22,5608986189551	-2,56269015334744	0,0103864694328173	0,0162558095703095	0,00497068099964305	FBtr0075484
10890	579,262729637497	758,521524591231	-0,26941120312903	-179,258794953734	-2,5608840622283	0,0104406191633366	0,0163614026168228	0,00497068099964305	FBtr0083755
10032	478,808052852334	627,308110059969	-0,269891055244722	-148,500057207634	-2,5483482792059	0,0108234355307357	0,017094306680044	0,00497068099964305	FBtr0082657
11869	0,0580653017397854	2,10711612479681	-1,54152397265862	-2,04905082305702	-2,54424633383838	0,0109513822760694	0,0173341267552316	0,00497068099964305	FBtr0085013
10134	28,7532399030956	43,8786821809048	-0,416768889616081	-15,1254422778093	-2,5440203998736	0,010958468439926	0,0173473359756298	0,00497068099964305	FBtr0082782
9015	1,34851358010545	4,63879942881574	-1,02243763210225	-3,29028584871029	-2,54180455022321	0,0110281822919684	0,0174768855386175	0,00497068099964305	FBtr0081372
7342	0,0580653017397854	1,68774858733914	-1,36615226796016	-1,62968328559936	-2,53413355800702	0,011272575827812	0,0179253697979681	0,00497068099964305	FBtr0079239
6929	10,8650825543853	19,050385194634	-0,542449268095245	-8,1853026402487	-2,52194697385691	0,0116707299528727	0,0186378579628034	0,00497068099964305	FBtr0078738
2568	1,18720754530974	4,22015751129497	-1,02876734781561	-3,03294996598523	-2,51174891159405	0,0120134531058516	0,0192340872734157	0,00497068099964305	FBtr0073255
412	2,80026789326682	7,27375266725842	-0,856749371591452	-4,4734847739916	-2,4994091159028	0,0124400603456603	0,0201653042808971	0,00632248474394164	FBtr0070506
14001	13,4298972155037	23,3790122821172	-0,538962516827052	-9,94911506661344	-2,49521029454271	0,0125882501254935	0,020522451352693	0,00632248474394164	FBtr0087629
9276	0,219371336535493	2,07881966632907	-1,2767093926652	-1,85944832979358	-2,49368840250946	0,0126423471926926	0,0206519017952465	0,00632248474394164	FBtr0081688
20503	47,3348670778273	69,6765550150456	-0,383259470742993	-22,3416879372183	-2,4936362414186	0,0126442049492188	0,0206563385595818	0,00632248474394164	FBtr0301174
10223	618,583636931754	967,625315558738	-0,447121157355809	-349,041678626983	-2,48978292792382	0,0127821137010324	0,0209840971168889	0,00632248474394164	FBtr0082900
8382	394,140901873535	532,555725829606	-0,300649727745975	-138,41482395607	-2,48675186108597	0,0128915281821369	0,0212419162886801	0,00632248474394164	FBtr0080565
8671	1539,87284261464	2164,43872106602	-0,340367563979747	-624,565878451374	-2,4815066638649	0,0130828264076455	0,0216880669266433	0,00632248474394164	FBtr0080959
3909	0,0580653017397854	2,33058531279105	-1,62376280981833	-2,27252001105127	-2,47859559659264	0,0131900759954955	0,0219356790689394	0,00632248474394164	FBtr0074930
24603	15,4944683372887	26,2367090886172	-0,513794559825328	-10,7422407513285	-2,47794175458886	0,0132142714954258	0,0219912941420852	0,00632248474394164	FBtr0306845
6356	150,162593473422	199,440079524423	-0,282974862950151	-49,2774860510017	-2,47356934274066	0,0133770841222858	0,0223632066276021	0,00838593435960644	FBtr0078038
8375	7,65528729341746	14,40493488418	-0,60302589383168	-6,74964759076251	-2,47036856128528	0,0134973910060359	0,0226354615358752	0,00838593435960644	FBtr0080557
4766	127,693296028647	174,057463287788	-0,308714739892166	-46,3641672591417	-2,47028754302066	0,0135004485835017	0,0226423528592945	0,00838593435960644	FBtr0076005
8569	539,01979642797	698,802529359185	-0,259403973637804	-159,782732931216	-2,46188220449805	0,0138210051082737	0,0233573015992765	0,00838593435960644	FBtr0080843
650	22,9783864416758	36,6181104309025	-0,458024730225803	-13,6397239892267	-2,45618799088793	0,0140419679260237	0,023841645071558	0,00838593435960644	FBtr0070806
24775	5,92941013683677	11,8258489427359	-0,650815799356556	-5,89643880589908	-2,45107427118926	0,01424305612196	0,0242766123777944	0,00838593435960644	FBtr0307120
22887	1,04198340612691	3,83827671181532	-1,03440768443181	-2,79629330568841	-2,45026483231968	0,0142751177334923	0,0243454623471729	0,00838593435960644	FBtr0304305
8195	15,0266321285144	24,4871679425781	-0,475805659452152	-9,46053581406366	-2,4472385772635	0,0143955514194087	0,0246028722341703	0,00838593435960644	FBtr0080316
15845	643,203516381049	880,797140002329	-0,314156603089612	-237,593623621281	-2,44567585769881	0,0144580919971087	0,024735795421109	0,00838593435960644	FBtr0091456
10919	633,377007682122	823,905608319104	-0,262807710477604	-190,528600636982	-2,44372341279078	0,0145365661218813	0,0249018682120055	0,00838593435960644	FBtr0083790
14934	0,0580653017397854	1,66017774880831	-1,3534698046659	-1,60211244706853	-2,4433836731129	0,014550259486535	0,0249307660908911	0,00838593435960644	FBtr0088804
7380	6571,063987793	9287,48826624091	-0,345970127010641	-2716,4242784479	-2,44199513981233	0,0146063432622479	0,0250488731880651	0,00838593435960644	FBtr0079288
13249	34,0600136164076	56,5506427001312	-0,501242003874406	-22,4906290837236	-2,44136170507466	0,0146319913481923	0,025102752441868	0,00838593435960644	FBtr0086672
8531	936,606042550434	1206,5886055018	-0,253170179850797	-269,982562951369	-2,43993492248086	0,0146899079586906	0,0252241129813539	0,00838593435960644	FBtr0080785
16260	1,02590151051403	3,86657317028305	-1,05139314009235	-2,84067165976902	-2,42939666645102	0,0151239754489321	0,0261204853106629	0,00838593435960644	FBtr0100101
5656	7055,7340529442	9032,21581748072	-0,246941588269346	-1976,48176453652	-2,42493273126744	0,0153112235450605	0,0265001826692256	0,00838593435960644	FBtr0077144
12442	2,50981961490116	6,38906619479171	-0,828055396970565	-3,87924657989055	-2,42237410839338	0,015419467387237	0,0267178162832646	0,00838593435960644	FBtr0085719
11948	3,68745108464321	10,7735605792735	-0,990367996625722	-7,08610949463024	-2,42215595632297	0,0154287275081284	0,0267363720555805	0,00838593435960644	FBtr0085116
9807	7536,49866945401	10051,542222058	-0,28795177171034	-2515,04355260399	-2,41803809039357	0,0156044432537172	0,0270866331485421	0,00838593435960644	FBtr0082372
2567	0,300024353933347	2,18136398081592	-1,20943872247915	-1,88133962688257	-2,41329278785498	0,0158091142708796	0,0274902633011732	0,00838593435960644	FBtr0073254
7206	1056,20935302545	1397,57374002176	-0,279935693627137	-341,364386996315	-2,40419001908362	0,0162083458146407	0,0282645346819065	0,00838593435960644	FBtr0079080
6488	207,890662484004	274,248324285639	-0,276440991077313	-66,3576618016352	-2,40407969414232	0,0162132383295541	0,0282739187986269	0,00838593435960644	FBtr0078197
10347	8115,60124101142	11257,6791783643	-0,327245006427531	-3142,07793735286	-2,4037376351943	0,0162284156664489	0,0283030139520495	0,00838593435960644	FBtr0083063
3537	630,378468918123	810,438930042372	-0,251079506008509	-180,06046112425	-2,39644543618003	0,0165549581089479	0,0289232802843251	0,00838593435960644	FBtr0074464
2228	54,8996817389457	75,6062275365296	-0,317556246161434	-20,7065457975838	-2,39155498223306	0,0167771708622457	0,029339256854206	0,00838593435960644	FBtr0072837
24375	1463,67839863129	1871,63676897575	-0,245786170633173	-407,958370344464	-2,38806950611963	0,0169371382043708	0,0296357275732412	0,00838593435960644	FBtr0306582
22377	630,297815900725	809,582540028373	-0,250150751089123	-179,284724127648	-2,38774604864271	0,0169520510736414	0,0296632405062352	0,00838593435960644	FBtr0303572
12338	13304,740235574	16957,9927783389	-0,242610796909165	-3653,25254276488	-2,38660786517661	0,0170046181925716	0,0297600531251165	0,00838593435960644	FBtr0085603
4778	4079,92077836532	5434,54189889912	-0,286667114581912	-1354,6211205338	-2,38574294022583	0,0170446604370387	0,0298336226788083	0,00838593435960644	FBtr0076023
4873	1,4291665975033	6,53756190682994	-1,29417369524192	-5,10839530932664	-2,38541789058034	0,0170597301902273	0,0298612710398883	0,00838593435960644	FBtr0076144
17190	177,164298248756	233,552263711903	-0,275648634888692	-56,3879654631467	-2,38242739107136	0,0171989233387044	0,0301296210502687	0,0104884469066476	FBtr0112440
21598	2593,39669287011	3557,45661695422	-0,31602513638554	-964,059924084111	-2,38095208112051	0,0172679580509725	0,0303058328251886	0,0104884469066476	FBtr0302434
2296	2600,60673167042	3565,30488375262	-0,315452781742395	-964,698152082202	-2,37342749703107	0,0176238527118566	0,0312045729964858	0,0104884469066476	FBtr0072930
16826	767,161115638213	1045,50602159428	-0,309386021304261	-278,344905956063	-2,37292026206457	0,0176480733698889	0,0312651574002553	0,0104884469066476	FBtr0110817
10348	7988,94968484957	11075,7244740986	-0,326678989897037	-3086,77478924903	-2,36460001981013	0,0180495527983375	0,032258931389635	0,0104884469066476	FBtr0083064
19798	675,123593981651	864,517505137374	-0,247113636552072	-189,393911155722	-2,3640242680823	0,0180776283540267	0,0323276994704146	0,0104884469066476	FBtr0300411
18682	6,38116444999815	13,7062308617295	-0,724892772368166	-7,32506641173135	-2,36287403522395	0,0181338320567968	0,0324650838711811	0,0104884469066476	FBtr0273392
6486	662,138945259264	847,797705255531	-0,247001377136818	-185,658759996267	-2,36166991341981	0,0181928328135832	0,0326089047951884	0,0104884469066476	FBtr0078195
9410	72,5619619310753	98,0789077693506	-0,299549446875301	-25,5169458382752	-2,35497611965835	0,0185238960853358	0,03340841494489	0,0104884469066476	FBtr0081866
6161	7,89724634561102	14,4416960022211	-0,576251858052823	-6,54444965661005	-2,34928735070974	0,0188093846742361	0,0340878844170319	0,0136908986278061	FBtr0077802
5576	9,15528729341746	15,9967900386705	-0,535660147510892	-6,84150274525307	-2,34501928284045	0,0190260955808654	0,0345976646257927	0,0136908986278061	FBtr0077039
18876	119,434280923506	186,851074300459	-0,446040325621741	-67,4167933769527	-2,34370297615515	0,0190933699653595	0,0347548849693708	0,0136908986278061	FBtr0290122
10327	12528,836970487	17267,1819590384	-0,320763807441396	-4738,34498855135	-2,34211582947849	0,0191747630263657	0,0349444545800092	0,0136908986278061	FBtr0083034
10422	4,12287996285824	8,80974052475042	-0,700043340840303	-4,68686056189218	-2,34201590497594	0,0191798975512407	0,0349563896136897	0,0136908986278061	FBtr0083170
4187	503,484466625409	644,769180041798	-0,247122115725812	-141,28471341639	-2,34178493268863	0,0191917704407243	0,0349839770617919	0,0136908986278061	FBtr0075284
14512	1622,6182112175	2138,11022894069	-0,275807071449059	-515,492017723183	-2,34169870078816	0,0191962047482497	0,0349942766440794	0,0136908986278061	FBtr0088256
21345	10488,4232913059	14647,712941993	-0,333998568839468	-4159,28965068707	-2,33669198501742	0,0194552055963559	0,0355922813358912	0,0136908986278061	FBtr0302145
3949	8,65553083275093	18,7894292686617	-0,745199080308773	-10,1338984359108	-2,33556115080428	0,0195141253314335	0,035727348752555	0,0136908986278061	FBtr0074984
9787	476,854837303172	626,872781602971	-0,2732808039165	-150,017944299799	-2,33344934677101	0,0196245738977257	0,0359795837061474	0,0136908986278061	FBtr0082352
17188	0,0580653017397854	2,38572698985271	-1,64305615300695	-2,32766168811293	-2,33164106852902	0,0197195814231579	0,0361955653840235	0,0136908986278061	FBtr0112437
19400	5269,0355268894	7240,5214129843	-0,317820052234355	-1971,4858860949	-2,33153161343855	0,0197253450996404	0,0362086387559991	0,0136908986278061	FBtr0299968
639	841,018813971032	1071,48213511973	-0,242056305450527	-230,463321148693	-2,32955569280076	0,019829646232463	0,0364446437273525	0,0136908986278061	FBtr0070792
5056	6,38116444999815	14,051350543168	-0,748895921069146	-7,6701860931699	-2,32460622269806	0,020093025759897	0,0370358109673027	0,0136908986278061	FBtr0076374
24672	6,38116444999815	14,051350543168	-0,748895921069146	-7,6701860931699	-2,32460622269806	0,020093025759897	0,0370358109673027	0,0136908986278061	FBtr0307014
4890	318,589246636028	409,438715643513	-0,250536840810378	-90,8494690074855	-2,32441881052599	0,0201030583595274	0,0370581955729664	0,0136908986278061	FBtr0076173
15580	1548,53658404277	1966,20220235649	-0,238724952073753	-417,665618313719	-2,32262399926521	0,0201993603055446	0,0372725687477211	0,0136908986278061	FBtr0089630
12324	97,4662011753985	129,099284442952	-0,279824729411001	-31,633083267553	-2,32136416735748	0,020267197745943	0,0374230437149871	0,0136908986278061	FBtr0085588
10130	596,457417160186	762,513739436518	-0,245430255438771	-166,056322276332	-2,31733625352178	0,0204854219014472	0,0379041398031747	0,0136908986278061	FBtr0082778
11097	195,261763779767	252,973525648571	-0,258360953263402	-57,7117618688037	-2,31631584305121	0,0205410299314475	0,0380260181515608	0,0136908986278061	FBtr0084029
4167	1,3806773713312	4,35946294382293	-0,949295910572434	-2,97878557249173	-2,31183201295764	0,0207869425134577	0,0385615691107176	0,0136908986278061	FBtr0075247
21636	171,986179700347	224,506115317757	-0,26581046544243	-52,5199356174101	-2,29989781469026	0,0214540099379545	0,0399869958542583	0,0136908986278061	FBtr0302501
7981	94,9184425672268	145,391252127763	-0,424589617645526	-50,4728095605366	-2,29849643734299	0,021533550422961	0,0401543770812027	0,0136908986278061	FBtr0080037
9960	29,188912320644	46,8488392013389	-0,466768650479139	-17,6599268806948	-2,29341033123926	0,0218243924006134	0,0407618641949831	0,0136908986278061	FBtr0082571
20461	16,6072851459123	28,8823038464439	-0,540888178431721	-12,2750187005316	-2,28118569950652	0,0225374606099316	0,042221980460138	0,0136908986278061	FBtr0301129
7466	4,49398125862175	11,4072070252151	-0,868910410095673	-6,91322576659333	-2,28030711088186	0,0225894803615061	0,0423269195347286	0,0136908986278061	FBtr0079388
391	12,8168368675466	20,837413078651	-0,471432849964865	-8,02057621110441	-2,27708980820851	0,0227808631841568	0,0427111958111831	0,0136908986278061	FBtr0070484
8115	69,9157636345586	102,137388651351	-0,376785124799023	-32,2216250167926	-2,27634052888856	0,0228256361539145	0,0428006901162985	0,0136908986278061	FBtr0080213
3941	1278,48127571526	1704,51350085361	-0,287509146388583	-426,032225138345	-2,27631176482688	0,0228273564648203	0,0428041257105338	0,0136908986278061	FBtr0074972
11200	193,551237900799	249,508301994786	-0,253371888207644	-55,9570640939873	-2,27032052111314	0,0231881428452918	0,0435197229232905	0,0136908986278061	FBtr0084151
593	0,380677371331201	2,19974453983648	-1,12022108111744	-1,81906716850527	-2,26820741619384	0,0233165676570064	0,0437721132553761	0,0136908986278061	FBtr0070721
18061	3,05830884107326	7,077854317795	-0,755944700698827	-4,01954547672174	-2,26453370306742	0,0235413092793701	0,0442109034297291	0,0136908986278061	FBtr0113564
8396	168,647242195809	219,292801757807	-0,261915701181967	-50,6455595619979	-2,26299835549639	0,0236357906614288	0,0443942861287035	0,0136908986278061	FBtr0080586
6254	9995,47157849077	14280,5016123606	-0,356747925692866	-4285,03003386986	-2,25550160673918	0,0241018615416881	0,0454119799453837	0,0168383684262353	FBtr0077914
14614	4942,06208097635	6820,32752221486	-0,322096965436313	-1878,26544123851	-2,25496692976736	0,0241354046245188	0,0454986268598441	0,0168383684262353	FBtr0088397
16823	23,7854036943213	41,1518261473594	-0,53946971387053	-17,3664224530381	-2,25264243961601	0,024281702939688	0,0458753214061317	0,0168383684262353	FBtr0110813
9413	5,39700280627755	10,4949497142175	-0,622991827582137	-5,09794690793999	-2,2520759876262	0,0243174704524376	0,0459671176114947	0,0168383684262353	FBtr0081870
21499	259,184763852371	340,335465755583	-0,271931407039173	-81,1507019032121	-2,25028294983862	0,0244309895678521	0,0462576878062002	0,0168383684262353	FBtr0302318
13250	683,607025007371	864,5438675157	-0,234665844845429	-180,936842508328	-2,2478669301589	0,0245846764494395	0,0466492151424408	0,0168383684262353	FBtr0086673
4206	12045,6918044451	16076,7904364304	-0,288659167193479	-4031,09863198533	-2,24626669007676	0,0246869308062239	0,0469085415634815	0,0168383684262353	FBtr0075309
14785	6,60679806724536	12,2353005807463	-0,583325910660212	-5,62850251350098	-2,24555020496442	0,0247328330419849	0,0470246513409988	0,0168383684262353	FBtr0088621
22524	39,8828692253325	56,2231779577763	-0,339777243563646	-16,3403087324438	-2,2454395645632	0,0247399279001841	0,0470425811376532	0,0168383684262353	FBtr0303835
22886	6,25202220642819	11,9566897156904	-0,612415759008989	-5,70466750926224	-2,24494982838858	0,0247713535961833	0,0471219451848596	0,0168383684262353	FBtr0304304
13648	139,193783107313	180,42270704594	-0,258617143630466	-41,2289239386263	-2,24388175389964	0,024840010416801	0,0472950316721385	0,0168383684262353	FBtr0087179
10947	1,84851358010545	5,68117189283096	-0,967725271237009	-3,83265831272551	-2,24072710021852	0,0250437575631661	0,0478062581173933	0,0168383684262353	FBtr0083822
14877	1207,76855798229	1673,22249513426	-0,325861793794816	-465,453937151964	-2,23987412292349	0,0250990960307722	0,0479444870941691	0,0168383684262353	FBtr0088736
21344	13170,8613244204	17696,7695402419	-0,295365488443844	-4525,90821582158	-2,23870787207311	0,0251749299950961	0,0481334835219176	0,0168383684262353	FBtr0302144
11721	2766,46832663257	3477,07566389441	-0,228583148794676	-710,607337261839	-2,23858542620122	0,0251829033736368	0,0481533264505397	0,0168383684262353	FBtr0084821
24253	47,3831127646659	68,6066117124995	-0,366887519075228	-21,2234989478336	-2,23816956989358	0,0252099992499473	0,0482207179183147	0,0168383684262353	FBtr0306299
2227	57,5288239825157	77,3840651410364	-0,29428152432248	-19,8552411585207	-2,23477854187851	0,0254318912699361	0,0487702499345486	0,0168383684262353	FBtr0072836
23400	0,622636423524763	2,77679806884265	-1,07118687839684	-2,15416164531788	-2,23123494754887	0,0256655701838775	0,0493445060386056	0,0168383684262353	FBtr0304907
24108	6166,89514033847	7737,22809850584	-0,226831549884265	-1570,33295816736	-2,2307579292028	0,0256971680971447	0,0494218091019639	0,0168383684262353	FBtr0306086
11349	1342,02172814343	1776,77530985147	-0,280531734638577	-434,753581708038	-2,22938406547368	0,0257883615333345	0,0496444501717923	0,0168383684262353	FBtr0084340
22888	2,59047263229901	6,10053943028862	-0,758827342904689	-3,51006679798961	-2,22914070032156	0,0258045446136308	0,0496838886376878	0,0168383684262353	FBtr0304306
13572	220,328770294887	411,062009796817	-0,622572094695361	-190,733239501931	-2,22554114995551	0,0260449318735012	0,0502672126802492	0,0216210700131264	FBtr0087083
2939	451,934759702569	572,159591662421	-0,235647884017877	-120,224831959852	-2,22540579435681	0,0260540089116343	0,0502891476907343	0,0216210700131264	FBtr0073723
14210	90,7244856625384	130,356661435388	-0,360779192437831	-39,6321757728492	-2,22493539271553	0,0260855756342617	0,0503653784860037	0,0216210700131264	FBtr0087891
3892	690,50346269342	1230,68385426799	-0,577586633732399	-540,180391574571	-2,22206152832077	0,0262791477597757	0,0508311017086428	0,0216210700131264	FBtr0074910
23106	0,380677371331201	2,14387724283791	-1,0993104197917	-1,76319987150671	-2,22196727093315	0,0262855175329415	0,050846376560998	0,0216210700131264	FBtr0304524
3910	291,202550523319	415,749060504273	-0,355549163757761	-124,546509980954	-2,2219495144178	0,0262867176410084	0,0508492540877061	0,0216210700131264	FBtr0074932
15069	12,4135717805574	19,9810230646521	-0,461219918916625	-7,5674512840947	-2,22086749079959	0,0263599376886989	0,0510246010968974	0,0216210700131264	FBtr0088963
6672	20042,8068657561	25099,2902875001	-0,224964215158399	-5056,48342174396	-2,21784176112142	0,0265656235838283	0,0515149348019667	0,0216210700131264	FBtr0078424
10891	2881,20248412649	3612,24042121297	-0,226085343993991	-731,037937086478	-2,21524985468355	0,026742919653248	0,0519349654134397	0,0216210700131264	FBtr0083756
22992	0,0580653017397854	1,28748722883893	-1,1640901460956	-1,22942192709915	-2,2133619565156	0,0268727012891099	0,0522409081783088	0,0216210700131264	FBtr0304410
6866	2,4776558236754	6,02629157426951	-0,784702521431472	-3,5486357505941	-2,20703242909436	0,027311793822155	0,0532666378243473	0,0216210700131264	FBtr0078656
14157	669,544645739588	856,491237708271	-0,246083348570573	-186,946591968683	-2,20607809497775	0,027378532160071	0,0534212921500946	0,0216210700131264	FBtr0087820
17997	0,864595475718325	3,09362129181346	-0,968302380540209	-2,22902581609514	-2,20564094174863	0,0274091500459213	0,0534921348840183	0,0216210700131264	FBtr0113498
11220	2820,36477261822	3560,82751545436	-0,233089878057242	-740,462742836133	-2,20118172106231	0,0277231617908353	0,0542147725395305	0,0216210700131264	FBtr0084173
3815	9,13920539780458	15,58733840066	-0,512193850235297	-6,44813300285546	-2,20010529592037	0,0277994252324305	0,0543892122893493	0,0216210700131264	FBtr0074824
18657	329,076087212417	446,499773812659	-0,304750844131323	-117,423686600242	-2,19721435491306	0,0280051408678847	0,0548577028572534	0,0216210700131264	FBtr0273361
21998	6,76810410204107	12,2261103012361	-0,560160338393304	-5,45800619919499	-2,19665606992901	0,0280450185207874	0,054948175560974	0,0216210700131264	FBtr0303002
8161	4867,24433969343	6084,67905081613	-0,223225495760754	-1217,4347111227	-2,19406592485859	0,0282306705155855	0,0553679207345806	0,0216210700131264	FBtr0080274
7190	2853,55970368024	3702,72029115159	-0,260460351940879	-849,160587471341	-2,19012662381745	0,028515054861991	0,0560063029697225	0,0216210700131264	FBtr0079062
16624	1363,80559256019	1772,54293927871	-0,262051669435975	-408,737346718521	-2,18960827444513	0,0285526584114446	0,0560903039199993	0,0216210700131264	FBtr0100558
11219	2819,97758942685	3558,61192975337	-0,232604827246321	-738,634340326525	-2,18736510368527	0,0287158815331299	0,05645382027697	0,0216210700131264	FBtr0084172
640	863,423053215355	1083,09963041568	-0,226560063080516	-219,676577200323	-2,18436606014988	0,0289353601010689	0,0569398293672681	0,0216210700131264	FBtr0070793
11657	50,431601990838	68,261492031061	-0,300160284232889	-17,8298900402229	-2,18038260577689	0,0292291124099098	0,0575853668572069	0,0216210700131264	FBtr0084729
1146	3492,66226693805	4619,78171772702	-0,279648261459781	-1127,11945078897	-2,17289888576154	0,029787928363795	0,0587981388339326	0,0216210700131264	FBtr0071449
16301	701,073156440811	925,970806215855	-0,27805735564127	-224,897649775043	-2,17277719858393	0,0297970902282827	0,0588178588125826	0,0216210700131264	FBtr0100153
13970	310,735444932545	392,886517652666	-0,234242950605598	-82,1510727201216	-2,17211706411409	0,0298468341859395	0,0589248367038259	0,0216210700131264	FBtr0087595
21591	10,8329187631595	17,9514198136833	-0,48742966663908	-7,11850105052378	-2,17046731605164	0,0299714620297602	0,0591921861255959	0,0216210700131264	FBtr0302419
1136	4611,60595125479	5750,47653188926	-0,220685096927439	-1138,87058063446	-2,16907520130691	0,0300769750709367	0,0594177848582218	0,0216210700131264	FBtr0071438
15642	78,0453929567955	102,435831315301	-0,270429085257079	-24,390438358506	-2,16821741274476	0,030142148574317	0,0595567935234316	0,0216210700131264	FBtr0089715
2810	5,07463427601961	10,4666532557498	-0,676632431742123	-5,39201897973021	-2,16503336796334	0,0303851300061504	0,0600727829345292	0,0216210700131264	FBtr0073555
17162	105,934280923506	142,078877905638	-0,292367661583853	-36,1445969821321	-2,16424868413798	0,0304452687459256	0,0601999446337958	0,0216210700131264	FBtr0112404
13208	280,904796064949	1094,51591340015	-1,35872998681002	-813,611117335206	-2,16398219836398	0,030465715654437	0,060243129905056	0,0216210700131264	FBtr0086620
7873	0,300024353933347	2,04133292835107	-1,15580182768648	-1,74130857441772	-2,16093382916587	0,0307004512551907	0,0607371324506619	0,0216210700131264	FBtr0079907
11615	596,152348222208	836,172230859343	-0,338097781379297	-240,019882637134	-2,15881417431457	0,0308645863816177	0,0610806324745419	0,0216210700131264	FBtr0084679
5215	699,363361179844	924,658287546357	-0,279079726869294	-225,294926366513	-2,15833943940698	0,0309014504870506	0,0611575654959692	0,0216210700131264	FBtr0076569
12785	21,7369144681492	38,8881121890123	-0,571710327871412	-17,1511977208631	-2,1573614851388	0,0309775097181018	0,061316047578214	0,0216210700131264	FBtr0086139
13552	307,961322089125	388,788373172877	-0,232723926805432	-80,8270510837515	-2,15707828434093	0,0309995653067492	0,0613619415975975	0,0216210700131264	FBtr0087054
6255	10157,0091001473	14448,8089780188	-0,352433347040973	-4291,79987787147	-2,15222711176567	0,0313794712929294	0,0621480968975636	0,0216210700131264	FBtr0077915
11745	2194,9568885835	2763,09646112711	-0,230142722538268	-568,139572543607	-2,15137960708753	0,0314462494653083	0,0622854390110692	0,0216210700131264	FBtr0084858
8174	1020,18620848916	1274,13918099276	-0,222187988740079	-253,952972503599	-2,15041620219535	0,0315223078801752	0,0624415632985998	0,0216210700131264	FBtr0080290
11744	2192,81166444432	2760,26633515914	-0,230095721668025	-567,45467071482	-2,14893351416663	0,0316396706736437	0,0626818398572854	0,0216210700131264	FBtr0084857
23987	2192,81166444432	2760,26633515914	-0,230095721668025	-567,45467071482	-2,14893351416663	0,0316396706736437	0,0626818398572854	0,0216210700131264	FBtr0305953
775	892,521979982367	1197,10809705027	-0,293470399930922	-304,586117067898	-2,14887417447745	0,0316443755201956	0,0626914561326127	0,0216210700131264	FBtr0070963
18921	0,541983406126909	2,432404007341	-1,03469654875795	-1,89042060121409	-2,148480524334	0,0316756019251279	0,0627552489871869	0,0216210700131264	FBtr0290225
11857	22972,5655543259	30682,3654918823	-0,28938190463803	-7709,79993755637	-2,14398818017875	0,0320338338675625	0,0634832544564079	0,0216210700131264	FBtr0084994
767	5044,7789471776	6272,49909292766	-0,217801620428874	-1227,72014575006	-2,14208172073813	0,0321869065560592	0,0637922051626876	0,0216210700131264	FBtr0070954
19401	401,578279066418	515,513780605564	-0,249486678016308	-113,935501539146	-2,14059463511656	0,0323067418088954	0,0640331943719492	0,0216210700131264	FBtr0299969
15177	5044,60008971158	6270,17660375442	-0,217466767110822	-1225,57651404284	-2,13884968291673	0,0324478442393927	0,0643159720713197	0,0216210700131264	FBtr0089105
10204	69,0941257223011	101,619104899091	-0,383459663910951	-32,5249791767901	-2,13684201813275	0,0326108432829944	0,0646413235788159	0,0216210700131264	FBtr0082877
11439	3167,08478823159	4286,06676917353	-0,302516724591805	-1118,98198094194	-2,1353599785997	0,0327316171243268	0,0648814950457324	0,0216210700131264	FBtr0084466
7343	0,380677371331201	2,01376208982024	-1,04884439902794	-1,63308471848904	-2,13535743197502	0,03273182498216	0,0648819077382218	0,0216210700131264	FBtr0079240
18648	2,34851358010545	5,60692403681184	-0,76262590807048	-3,25841045670639	-2,13168639342323	0,0330326361296918	0,0655892700627594	0,0261556742189777	FBtr0273350
6706	11,3007549719338	19,8409920121872	-0,544474650827791	-8,54023704025345	-2,13097557838352	0,0330911541701799	0,0657404406508329	0,0261556742189777	FBtr0078461
13358	57,3351106171608	76,0892014106223	-0,28086005167807	-18,7540907934615	-2,13017434542956	0,0331572222446335	0,0659108406143497	0,0261556742189777	FBtr0086812
19175	430,192557111042	568,428092682508	-0,27835954024304	-138,235535571466	-2,13012979461626	0,0331608991267296	0,0659203153331858	0,0261556742189777	FBtr0299693
22708	40,3507054341067	57,9183030466906	-0,357705159020104	-17,5675976125839	-2,12930328986317	0,0332291757976844	0,0660960899054569	0,0261556742189777	FBtr0304116
3402	207,357768074777	282,143993721457	-0,307334094550007	-74,7862256466792	-2,12632873438699	0,0334758970939055	0,0667286951198483	0,0261556742189777	FBtr0074297
6739	0,219371336535493	1,6226910108303	-1,082062220563	-1,40331967429481	-2,1234244025559	0,0337183041355567	0,067346365718157	0,0261556742189777	FBtr0078503
2806	2,02590151051403	5,68117189283096	-0,894909847291568	-3,65527038231693	-2,12331276035464	0,0337276521195911	0,0673701089091071	0,0261556742189777	FBtr0073550
6326	437,451572216183	560,474379089881	-0,247566895861145	-123,022806873698	-2,12246654369468	0,0337985793154643	0,0675500756556966	0,0261556742189777	FBtr0077999
10555	0,219371336535493	1,63188129034058	-1,08638241688532	-1,41250995380509	-2,11801066844137	0,0341741641807354	0,0684977163847062	0,0261556742189777	FBtr0083342
10556	0,219371336535493	1,63188129034058	-1,08638241688532	-1,41250995380509	-2,11801066844137	0,0341741641807354	0,0684977163847062	0,0261556742189777	FBtr0083343
11826	400,366535490782	560,582002743926	-0,336238524583017	-160,215467253144	-2,11727192078634	0,0342367765464977	0,0686548274631294	0,0261556742189777	FBtr0084957
12877	2,4291665975033	6,64929650082706	-0,892296015515723	-4,22012990332376	-2,11499466945078	0,0344304016392227	0,0691391354818874	0,0261556742189777	FBtr0086248
16027	138,758354229098	178,306763179694	-0,249974815942139	-39,5484089505956	-2,10921020466726	0,0349264414750079	0,0703693302500896	0,0261556742189777	FBtr0091786
16779	0,0580653017397854	1,17575263484181	-1,09954169383114	-1,11768733310202	-2,10536546492483	0,0352595075686033	0,0711869994542841	0,0261556742189777	FBtr0100883
18753	0,0580653017397854	1,17575263484181	-1,09954169383114	-1,11768733310202	-2,10536546492483	0,0352595075686033	0,0711869994542841	0,0261556742189777	FBtr0289965
17193	4,78418599765394	9,15413458625206	-0,602667691922175	-4,36994858859812	-2,10497222204177	0,0352937261284929	0,0712706312777068	0,0261556742189777	FBtr0112443
16017	74,788326166323	116,727943447486	-0,442795182248386	-41,9396172811632	-2,10323904177051	0,035444879061882	0,0716392305140854	0,0261556742189777	FBtr0091774
9350	160,936959856174	204,405981157533	-0,238436520424529	-43,4690213013582	-2,10133022904959	0,0356119879355348	0,0720451818873987	0,0330259412219404	FBtr0081787
4430	3,86459547571832	8,09265594327939	-0,677382367867455	-4,22806046756106	-2,10080141887994	0,0356584018552792	0,0721576451019604	0,0330259412219404	FBtr0075584
8848	672,719841815995	837,127051528805	-0,21850101974914	-164,40720971281	-2,09446810921979	0,0362183010509232	0,073504563909646	0,0330259412219404	FBtr0081178
7793	4,44549203244965	8,70719621026357	-0,621508913940593	-4,26170417781392	-2,09436197549831	0,0362277473335055	0,0735271356001621	0,0330259412219404	FBtr0079808
12860	1455,13526727045	1955,51752450944	-0,295468115788146	-500,382257238987	-2,0938143659227	0,0362765199313739	0,0736435969254773	0,0330259412219404	FBtr0086230
24497	31,0276062858483	45,8998207723002	-0,386432044505801	-14,8722144864519	-2,08999211218997	0,0366185082675416	0,0744564839808435	0,0330259412219404	FBtr0306726
12188	5,18745108464321	16,5102372310417	-1,09555316913602	-11,3227861463984	-2,08992977320198	0,0366241086075818	0,0744697417496689	0,0330259412219404	FBtr0085426
4403	1341,79974761618	1662,52136808925	-0,214251676761829	-320,721620473068	-2,08457190764302	0,0371081767006414	0,0756092107283964	0,0330259412219404	FBtr0075554
24090	0,864595475718325	2,93520968032806	-0,923219936189273	-2,07061420460973	-2,08228697933342	0,0373162645159444	0,076095151426003	0,0330259412219404	FBtr0306058
14613	5448,5406246162	7335,40851430512	-0,297341703090049	-1886,86788968892	-2,08187304820295	0,0373540671841575	0,0761831830642209	0,0330259412219404	FBtr0088396
9471	67,9001688176127	93,9292497121841	-0,322475581085083	-26,0290808945714	-2,08167097689156	0,037372533382767	0,0762261580116677	0,0330259412219404	FBtr0081948
18010	1,99373771928828	5,15998566082335	-0,819638681740714	-3,16624794153507	-2,08145387235946	0,037392382043637	0,0762723301070191	0,0330259412219404	FBtr0113511
8735	615,621158588317	767,391849214477	-0,220205271682746	-151,77069062616	-2,0797538284596	0,0375481180349524	0,0766338821588667	0,0330259412219404	FBtr0081034
21525	1,99373771928828	4,89975535478799	-0,772570970827319	-2,90601763549971	-2,07810325513477	0,0376998499215893	0,076984913195397	0,0330259412219404	FBtr0302345
4402	1343,12235968578	1663,02417376224	-0,213569127997342	-319,901814076464	-2,0780698034279	0,0377029304145884	0,0769920274430112	0,0330259412219404	FBtr0075553
13939	2,67112564969686	6,01710129475923	-0,720343070987585	-3,34597564506236	-2,07779849428225	0,0377279225807843	0,0770497273519968	0,0330259412219404	FBtr0087556
13427	2497,14499224458	3439,97495028469	-0,320261243989934	-942,829958040108	-2,07518140773745	0,037969725087827	0,0776063088674583	0,0330259412219404	FBtr0086905
8670	15,4781429023423	24,2177473570325	-0,436299782389765	-8,73960445469014	-2,07342492363763	0,0381327514110288	0,0779798641799881	0,0330259412219404	FBtr0080957
20886	195,938908170842	246,83949011805	-0,230410363774042	-50,9005819472078	-2,0682757917578	0,0386140968066413	0,0790749413109608	0,0330259412219404	FBtr0301572
9606	2537,90595566439	3134,22048729186	-0,211003703839633	-596,314531627469	-2,06811626990786	0,0386290911368403	0,0791088671714429	0,0330259412219404	FBtr0082110
21512	2538,80922075138	3135,07687730586	-0,210921085348142	-596,267656554479	-2,06732612906854	0,0387034337607526	0,0792769081506959	0,0330259412219404	FBtr0302332
766	5194,75262833037	6408,83512668397	-0,210010288667719	-1214,0824983536	-2,06705711951651	0,0387287720063969	0,0793341190000813	0,0330259412219404	FBtr0070953
2146	78,481552453011	101,691901515237	-0,257638121150408	-23,2103490622256	-2,06692909841895	0,0387408353749483	0,0793613455267055	0,0330259412219404	FBtr0072734
14396	1,4291665975033	4,03417506127874	-0,854555067227627	-2,60500846377543	-2,06660240581367	0,0387716339371957	0,0794308239570994	0,0330259412219404	FBtr0088107
308	2634,4598027559	3744,83843356715	-0,351644055574078	-1110,37863081125	-2,06590030716805	0,0388378938642111	0,0795801408105895	0,0330259412219404	FBtr0070386
11361	1344,94545883403	1663,09068257862	-0,212253173733119	-318,145223744588	-2,06551347881835	0,0388744415269668	0,0796624084411836	0,0330259412219404	FBtr0084352
7887	205,552455597466	258,539697929596	-0,228850548616473	-52,9872423321295	-2,06263780296062	0,0391470532851141	0,0802739847110061	0,0330259412219404	FBtr0079924
22362	1286,39331651786	1589,99884594509	-0,211816674584627	-303,60552942723	-2,05993543396457	0,0394047136873452	0,0808487034317696	0,0330259412219404	FBtr0303531
24346	0,0580653017397854	1,18494291435209	-1,10501097974822	-1,1268776126123	-2,05971877642468	0,0394254333420372	0,0808947804643113	0,0330259412219404	FBtr0306553
23710	146,774192585378	194,761496195613	-0,282043561317045	-47,9873036102348	-2,05823816813334	0,0395672763769932	0,0812096646656914	0,0330259412219404	FBtr0305282
24707	146,774192585378	194,761496195613	-0,282043561317045	-47,9873036102348	-2,05823816813334	0,0395672763769932	0,0812096646656914	0,0330259412219404	FBtr0307049
13732	48,8665437903861	67,9807043061944	-0,327279073076804	-19,1141605158083	-2,05785338625492	0,0396042095107143	0,0812914970687637	0,0330259412219404	FBtr0087291
24484	120,242272333486	188,974031586404	-0,450593685402213	-68,7317592529186	-2,05358573839879	0,0400158036385001	0,0821991070658191	0,0330259412219404	FBtr0306713
14784	7,26810410204107	12,7564868127539	-0,53446087111061	-5,48838271071288	-2,0498373493631	0,0403803055635765	0,0829962851546262	0,0330259412219404	FBtr0088620
24483	119,742272333486	188,974031586404	-0,454743335066873	-69,2317592529186	-2,0498191756314	0,0403820796541394	0,0830001502018674	0,0330259412219404	FBtr0306712
9293	0,0580653017397854	1,11988533784325	-1,06563466287082	-1,06182003610346	-2,04862976186138	0,0404983321145165	0,0832531054279542	0,0330259412219404	FBtr0081707
20807	0,0580653017397854	1,11988533784325	-1,06563466287082	-1,06182003610346	-2,04862976186138	0,0404983321145165	0,0832531054279542	0,0330259412219404	FBtr0301493
21346	15976,1083397013	20299,8000252515	-0,239509991770158	-4323,69168555021	-2,04842390925519	0,0405184807781196	0,0832968845516306	0,0330259412219404	FBtr0302146
21342	15978,3987879797	20301,727084188	-0,239461562538424	-4323,32829620832	-2,04799210894697	0,0405607726062838	0,083388716466934	0,0330259412219404	FBtr0302142
2295	777,124324599652	1090,17494805467	-0,338308467693041	-313,050623455021	-2,04753886699533	0,0406052047435674	0,0834851084234081	0,0330259412219404	FBtr0072929
15327	324,590951411362	425,485448261295	-0,270300192999504	-100,894496849933	-2,04473045510089	0,0408814393725161	0,0840823795191441	0,0330259412219404	FBtr0089318
10324	16037,820813895	20346,758059649	-0,237965254181664	-4308,93724575404	-2,04183318083567	0,0411680816818285	0,0846985491694927	0,0330259412219404	FBtr0083031
4921	0,783942458320471	2,74003695080154	-0,925649344436164	-1,95609449248107	-2,04141574435526	0,0412095208215124	0,0847873262981427	0,0330259412219404	FBtr0076209
13276	37,9311149121711	51,6244046648105	-0,304765843093333	-13,6932897526395	-2,04033110743958	0,041317358508921	0,0850179984016134	0,0330259412219404	FBtr0086705
13093	4753,85108461793	6287,04321892412	-0,279510192614818	-1533,19213430619	-2,03436655935552	0,0419146508958002	0,0862864918789366	0,0330259412219404	FBtr0086477
8520	2700,60088672641	3817,21294283954	-0,345992111526277	-1116,61205611313	-2,03418431912738	0,0419330149673378	0,0863252493065646	0,0330259412219404	FBtr0080771
[truncated: 129 more rows]

## Sheet: dioxin_females
geneIndex	muA	muB	lfc	difExpr	stats	pval	local.fdr	fdr	gene_names
[truncated: 2,163 more rows]

## Sheet: toluene_males
geneIndex	muA	muB	lfc	difExpr	stats	pval	local.fdr	fdr	gene_names
[truncated: 1,383 more rows]

[truncated: 4 more sheets: toluene_females, formaldehyde_males, formaldehyde_females, diff_expression_up&down]
