# Supplementary material for: Mining Gene Expression Data for Pollutants (Dioxin, Toluene, Formaldehyde) and Low Dose of Gamma-Irradiation
Source: PLoS One. 2014 Jan 24;9(1):e86051. doi: 10.1371/journal.pone.0086051 (PMC3901678; doi:10.1371/journal.pone.0086051)
Supplement: Table S3 — List of KEGG pathways, corresponding to top100 differentially expressed genes after every treatment before enrichment procedure. Notes: IM, DM, TM, FM, IF, DF, TF, FF are abbreviations of irradiation (I), dioxin (D), toluene (T) and formaldehyde (F) treatments for males (M) and females (F), accordingly. (XLSX) [file pone.0086051.s003.xlsx]

## Sheet: kegg_genes
Pathway	IMR	IFR	DMR	DFR	FMR	FFR	TMR	TFR
Arginine and proline metabolism							arg	Oat
Ascorbate and aldarate metabolism					Ugt86Dd
Biosynthesis of amino acids		Hn		Hn		Hn	arg
Carbon metabolism								Men
Citrate cycle (TCA cycle)		Pepck
Drug metabolism - cytochrome P450				Mgstl	GstE3; Ugt86Dd
Drug metabolism - other enzymes					Ugt86Dd
ECM-receptor interaction	LanB2
Fanconi anemia pathway						Hn
Fructose and mannose metabolism								Sodh-1
Galactose metabolism		Mal-A1; Mal-A7; Mal-A8; tobi			Gal	Mal-A1; Mal-A7; Mal-A8; tobi
Glutathione metabolism		S-Lap8; loopin-1		Mgstl	GstE3
Glycolysis / Gluconeogenesis		Pepck
Glycosaminoglycan degradation					Gal
Glycosphingolipid biosynthesis					Gal
Homologous recombination						mms4
Lysosome		Sap-r			Gal			Npc2h
Lysine degradation			Plod
Metabolic pathways	ox	Hn; Mal-A1; Mal-A7; Mal-A8; Pepck; S-Lap8; loopin-1; tobi		Hn	Amy-d; Amy-p Gal; Ugt86Dd; ox	Hn; Mal-A1; Mal-A7; Mal-A8; tobi	Amy-p; arg	Men; Oat; Sodh-1
Metabolism of xenobiotics by cytochrome P450				Mgstl	GstE3; Ugt86Dd
Neuroactive ligand-receptor interaction							5-HT1A; iotaTry; lambdaTry
Other glycan degradation					Gal
Oxidative phosphorylation	ox				ox
Pentose and glucuronate interconversions					Ugt86Dd
Phenylalanine metabolism		Hn		Hn		Hn
Phenylalanine, tyrosine and tryptophan biosynthesis		Hn		Hn		Hn
Phototransduction								trp
Porphyrin and chlorophyll metabolism					Ugt86Dd
Protein processing in endoplasmic reticulum							Hsp83
Pyruvate metabolism		Pepck						Men
Retinol metabolism					Ugt86Dd
Ribosome	RpL29	RpL29			RpL41
RNA transport		Ranbp21	Nup133
Spliceosome		Tango4
Sphingolipid metabolism					Gal
Starch and sucrose metabolism		Mal-A1; Mal-A7; Mal-A8; tobi			Amy-d; Amy-p; Ugt86Dd	Mal-A1; Mal-A7; Mal-A8; tobi	Amy-p
Ubiquitin mediated proteolysis		Cul-3; hyd		Elongin-C	Keap1		Keap1
